# Supplementary material for: The taxonomic status and range distribution of Boulenophrys shuichengensis (Anura, Megophryidae)
Source: Biodivers Data J. 2026 Apr 7;14:e188165. doi: 10.3897/BDJ.14.e188165 (PMC13080386; doi:10.3897/BDJ.14.e188165)
Supplement: XML Treatment for Boulenophrys shuichengensis [file BDJ.14.e188165-treatment1.xml]

<!DOCTYPE tp:taxon-treatment
  PUBLIC "-//TaxonX//DTD Taxonomic Treatment Publishing DTD v0 20100105//EN" "tax-treatment-NSO.dtd">
<tp:taxon-treatment xmlns:tp="http://www.plazi.org/taxpub"><tp:treatment-meta><mixed-citation publication-type="journal"><person-group><name><surname>Zhang</surname><given-names>Dongru</given-names></name><name><surname>Chen</surname><given-names>Lu</given-names></name><name><surname>Xiong</surname><given-names>Rongchuan</given-names></name><name><surname>Shen</surname><given-names>Wenjing</given-names></name><name><surname>Kilunda</surname><given-names>Felista Kasyoka</given-names></name><name><surname>Pan</surname><given-names>Weiwei</given-names></name><name><surname>Zhong</surname><given-names>Miao</given-names></name><name><surname>Li</surname><given-names>Jianhong</given-names></name><name><surname>Wu</surname><given-names>Yunhe</given-names></name></person-group><article-title>The taxonomic status and range distribution of <italic><tp:taxon-name><tp:taxon-name-part taxon-name-part-type="genus" reg="Boulenophrys">Boulenophrys</tp:taxon-name-part> <tp:taxon-name-part taxon-name-part-type="species" reg="shuichengensis">shuichengensis</tp:taxon-name-part></tp:taxon-name></italic> (<tp:taxon-name><tp:taxon-name-part taxon-name-part-type="order">Anura</tp:taxon-name-part></tp:taxon-name>, <tp:taxon-name><tp:taxon-name-part taxon-name-part-type="family">Megophryidae</tp:taxon-name-part></tp:taxon-name>)</article-title><source>Biodivers Data J</source><day>07</day><month>04</month><year>2026</year><volume>14</volume><pub-id pub-id-type="doi">10.3897/BDJ.14.e188165</pub-id></mixed-citation></tp:treatment-meta><tp:nomenclature><tp:taxon-name><object-id xmlns:xlink="http://www.w3.org/1999/xlink" content-type="arpha" xlink:type="simple">6C89248F-7A9C-58CC-A14B-FE7190883316</object-id><tp:taxon-name-part taxon-name-part-type="genus">Boulenophrys</tp:taxon-name-part> <tp:taxon-name-part taxon-name-part-type="species">shuichengensis</tp:taxon-name-part></tp:taxon-name><tp:taxon-authority>(Tian &amp; Sun, 1995)</tp:taxon-authority></tp:nomenclature><tp:treatment-sec sec-type="materials"><title>Materials</title><list list-type="alpha-lower" list-content="occurrences"><list-item><p><bold>Type status:</bold> <named-content xmlns:xlink="http://www.w3.org/1999/xlink" content-type="dwc:typeStatus" xlink:type="simple">Other material</named-content>. <bold>Occurrence:</bold> catalogNumber: <named-content xmlns:xlink="http://www.w3.org/1999/xlink" content-type="dwc:catalogNumber" xlink:type="simple">T2366</named-content>; recordedBy: <named-content xmlns:xlink="http://www.w3.org/1999/xlink" content-type="dwc:recordedBy" xlink:type="simple">Xiong Rong-Chuan</named-content>; individualCount: <named-content xmlns:xlink="http://www.w3.org/1999/xlink" content-type="dwc:individualCount" xlink:type="simple">1</named-content>; sex: <named-content xmlns:xlink="http://www.w3.org/1999/xlink" content-type="dwc:sex" xlink:type="simple">unavailable</named-content>; lifeStage: <named-content xmlns:xlink="http://www.w3.org/1999/xlink" content-type="dwc:lifeStage" xlink:type="simple">tadpole</named-content>; occurrenceID: <named-content xmlns:xlink="http://www.w3.org/1999/xlink" content-type="dwc:occurrenceID" xlink:type="simple">C07C2036-D84F-5874-BE1A-1D5141C94E61</named-content>; <bold>Location:</bold> country: <named-content xmlns:xlink="http://www.w3.org/1999/xlink" content-type="dwc:country" xlink:type="simple">China</named-content>; stateProvince: <named-content xmlns:xlink="http://www.w3.org/1999/xlink" content-type="dwc:stateProvince" xlink:type="simple">Guizhou</named-content>; municipality: <named-content xmlns:xlink="http://www.w3.org/1999/xlink" content-type="dwc:municipality" xlink:type="simple">Liupanshui</named-content>; locality: <named-content xmlns:xlink="http://www.w3.org/1999/xlink" content-type="dwc:locality" xlink:type="simple">Fenghuang subdistrict, Zhongshan District</named-content>; verbatimElevation: <named-content xmlns:xlink="http://www.w3.org/1999/xlink" content-type="dwc:verbatimElevation" xlink:type="simple">1835 m</named-content>; decimalLatitude: <named-content xmlns:xlink="http://www.w3.org/1999/xlink" content-type="dwc:decimalLatitude" xlink:type="simple">26.581</named-content>; decimalLongitude: <named-content xmlns:xlink="http://www.w3.org/1999/xlink" content-type="dwc:decimalLongitude" xlink:type="simple">104.8066</named-content>; <bold>Event:</bold> year: <named-content xmlns:xlink="http://www.w3.org/1999/xlink" content-type="dwc:year" xlink:type="simple">2023</named-content>; month: <named-content xmlns:xlink="http://www.w3.org/1999/xlink" content-type="dwc:month" xlink:type="simple">9</named-content>; day: <named-content xmlns:xlink="http://www.w3.org/1999/xlink" content-type="dwc:day" xlink:type="simple">11</named-content>; <bold>Record Level:</bold> basisOfRecord: <named-content xmlns:xlink="http://www.w3.org/1999/xlink" content-type="dwc:basisOfRecord" xlink:type="simple">PreservedSpecimen</named-content></p></list-item><list-item><p><bold>Type status:</bold> <named-content xmlns:xlink="http://www.w3.org/1999/xlink" content-type="dwc:typeStatus" xlink:type="simple">Other material</named-content>. <bold>Occurrence:</bold> catalogNumber: <named-content xmlns:xlink="http://www.w3.org/1999/xlink" content-type="dwc:catalogNumber" xlink:type="simple">T2367</named-content>; recordedBy: <named-content xmlns:xlink="http://www.w3.org/1999/xlink" content-type="dwc:recordedBy" xlink:type="simple">Xiong Rong-Chuan</named-content>; individualCount: <named-content xmlns:xlink="http://www.w3.org/1999/xlink" content-type="dwc:individualCount" xlink:type="simple">1</named-content>; sex: <named-content xmlns:xlink="http://www.w3.org/1999/xlink" content-type="dwc:sex" xlink:type="simple">unavailable</named-content>; lifeStage: <named-content xmlns:xlink="http://www.w3.org/1999/xlink" content-type="dwc:lifeStage" xlink:type="simple">tadpole</named-content>; occurrenceID: <named-content xmlns:xlink="http://www.w3.org/1999/xlink" content-type="dwc:occurrenceID" xlink:type="simple">437B5A12-0597-5690-B2C2-B326DC85C3B0</named-content>; <bold>Location:</bold> country: <named-content xmlns:xlink="http://www.w3.org/1999/xlink" content-type="dwc:country" xlink:type="simple">China</named-content>; stateProvince: <named-content xmlns:xlink="http://www.w3.org/1999/xlink" content-type="dwc:stateProvince" xlink:type="simple">Guizhou</named-content>; municipality: <named-content xmlns:xlink="http://www.w3.org/1999/xlink" content-type="dwc:municipality" xlink:type="simple">Liupanshui</named-content>; locality: <named-content xmlns:xlink="http://www.w3.org/1999/xlink" content-type="dwc:locality" xlink:type="simple">Fenghuang Subdistrict, Zhongshan District</named-content>; verbatimElevation: <named-content xmlns:xlink="http://www.w3.org/1999/xlink" content-type="dwc:verbatimElevation" xlink:type="simple">1835 m</named-content>; decimalLatitude: <named-content xmlns:xlink="http://www.w3.org/1999/xlink" content-type="dwc:decimalLatitude" xlink:type="simple">26.581</named-content>; decimalLongitude: <named-content xmlns:xlink="http://www.w3.org/1999/xlink" content-type="dwc:decimalLongitude" xlink:type="simple">104.8066</named-content>; <bold>Event:</bold> year: <named-content xmlns:xlink="http://www.w3.org/1999/xlink" content-type="dwc:year" xlink:type="simple">2023</named-content>; month: <named-content xmlns:xlink="http://www.w3.org/1999/xlink" content-type="dwc:month" xlink:type="simple">9</named-content>; day: <named-content xmlns:xlink="http://www.w3.org/1999/xlink" content-type="dwc:day" xlink:type="simple">11</named-content>; <bold>Record Level:</bold> basisOfRecord: <named-content xmlns:xlink="http://www.w3.org/1999/xlink" content-type="dwc:basisOfRecord" xlink:type="simple">PreservedSpecimen</named-content></p></list-item><list-item><p><bold>Type status:</bold> <named-content xmlns:xlink="http://www.w3.org/1999/xlink" content-type="dwc:typeStatus" xlink:type="simple">Other material</named-content>. <bold>Occurrence:</bold> catalogNumber: <named-content xmlns:xlink="http://www.w3.org/1999/xlink" content-type="dwc:catalogNumber" xlink:type="simple">T2368</named-content>; recordedBy: <named-content xmlns:xlink="http://www.w3.org/1999/xlink" content-type="dwc:recordedBy" xlink:type="simple">Xiong Rong-Chuan</named-content>; individualCount: <named-content xmlns:xlink="http://www.w3.org/1999/xlink" content-type="dwc:individualCount" xlink:type="simple">1</named-content>; sex: <named-content xmlns:xlink="http://www.w3.org/1999/xlink" content-type="dwc:sex" xlink:type="simple">unavailable</named-content>; lifeStage: <named-content xmlns:xlink="http://www.w3.org/1999/xlink" content-type="dwc:lifeStage" xlink:type="simple">tadpole</named-content>; occurrenceID: <named-content xmlns:xlink="http://www.w3.org/1999/xlink" content-type="dwc:occurrenceID" xlink:type="simple">68D57A03-2AC6-5870-B888-7545E9CC4540</named-content>; <bold>Location:</bold> country: <named-content xmlns:xlink="http://www.w3.org/1999/xlink" content-type="dwc:country" xlink:type="simple">China</named-content>; stateProvince: <named-content xmlns:xlink="http://www.w3.org/1999/xlink" content-type="dwc:stateProvince" xlink:type="simple">Guizhou</named-content>; municipality: <named-content xmlns:xlink="http://www.w3.org/1999/xlink" content-type="dwc:municipality" xlink:type="simple">Liupanshui</named-content>; locality: <named-content xmlns:xlink="http://www.w3.org/1999/xlink" content-type="dwc:locality" xlink:type="simple">Fenghuang Subdistrict, Zhongshan District</named-content>; verbatimElevation: <named-content xmlns:xlink="http://www.w3.org/1999/xlink" content-type="dwc:verbatimElevation" xlink:type="simple">1835 m</named-content>; decimalLatitude: <named-content xmlns:xlink="http://www.w3.org/1999/xlink" content-type="dwc:decimalLatitude" xlink:type="simple">26.581</named-content>; decimalLongitude: <named-content xmlns:xlink="http://www.w3.org/1999/xlink" content-type="dwc:decimalLongitude" xlink:type="simple">104.8066</named-content>; <bold>Event:</bold> year: <named-content xmlns:xlink="http://www.w3.org/1999/xlink" content-type="dwc:year" xlink:type="simple">2023</named-content>; month: <named-content xmlns:xlink="http://www.w3.org/1999/xlink" content-type="dwc:month" xlink:type="simple">9</named-content>; day: <named-content xmlns:xlink="http://www.w3.org/1999/xlink" content-type="dwc:day" xlink:type="simple">11</named-content>; <bold>Record Level:</bold> basisOfRecord: <named-content xmlns:xlink="http://www.w3.org/1999/xlink" content-type="dwc:basisOfRecord" xlink:type="simple">PreservedSpecimen</named-content></p></list-item><list-item><p><bold>Type status:</bold> <named-content xmlns:xlink="http://www.w3.org/1999/xlink" content-type="dwc:typeStatus" xlink:type="simple">Other material</named-content>. <bold>Occurrence:</bold> catalogNumber: <named-content xmlns:xlink="http://www.w3.org/1999/xlink" content-type="dwc:catalogNumber" xlink:type="simple">NNU040609</named-content>; recordedBy: <named-content xmlns:xlink="http://www.w3.org/1999/xlink" content-type="dwc:recordedBy" xlink:type="simple">Chen Lu</named-content>; individualCount: <named-content xmlns:xlink="http://www.w3.org/1999/xlink" content-type="dwc:individualCount" xlink:type="simple">1</named-content>; sex: <named-content xmlns:xlink="http://www.w3.org/1999/xlink" content-type="dwc:sex" xlink:type="simple">male</named-content>; lifeStage: <named-content xmlns:xlink="http://www.w3.org/1999/xlink" content-type="dwc:lifeStage" xlink:type="simple">adult</named-content>; occurrenceID: <named-content xmlns:xlink="http://www.w3.org/1999/xlink" content-type="dwc:occurrenceID" xlink:type="simple">878843E1-D61C-5F5B-B58C-D539C628E050</named-content>; <bold>Location:</bold> country: <named-content xmlns:xlink="http://www.w3.org/1999/xlink" content-type="dwc:country" xlink:type="simple">China</named-content>; stateProvince: <named-content xmlns:xlink="http://www.w3.org/1999/xlink" content-type="dwc:stateProvince" xlink:type="simple">Yunnan</named-content>; municipality: <named-content xmlns:xlink="http://www.w3.org/1999/xlink" content-type="dwc:municipality" xlink:type="simple">Zhaotong</named-content>; locality: <named-content xmlns:xlink="http://www.w3.org/1999/xlink" content-type="dwc:locality" xlink:type="simple">Weixin County, Zaxi Town</named-content>; verbatimElevation: <named-content xmlns:xlink="http://www.w3.org/1999/xlink" content-type="dwc:verbatimElevation" xlink:type="simple">1387–1414 m</named-content>; decimalLatitude: <named-content xmlns:xlink="http://www.w3.org/1999/xlink" content-type="dwc:decimalLatitude" xlink:type="simple">27.854</named-content>; decimalLongitude: <named-content xmlns:xlink="http://www.w3.org/1999/xlink" content-type="dwc:decimalLongitude" xlink:type="simple">105.0369</named-content>; <bold>Event:</bold> eventRemarks: <named-content xmlns:xlink="http://www.w3.org/1999/xlink" content-type="dwc:eventRemarks" xlink:type="simple">collected on 10 July 2024 by Lu Chen</named-content>; <bold>Record Level:</bold> basisOfRecord: <named-content xmlns:xlink="http://www.w3.org/1999/xlink" content-type="dwc:basisOfRecord" xlink:type="simple">PreservedSpecimen</named-content></p></list-item><list-item><p><bold>Type status:</bold> <named-content xmlns:xlink="http://www.w3.org/1999/xlink" content-type="dwc:typeStatus" xlink:type="simple">Other material</named-content>. <bold>Occurrence:</bold> catalogNumber: <named-content xmlns:xlink="http://www.w3.org/1999/xlink" content-type="dwc:catalogNumber" xlink:type="simple">NNU040610</named-content>; recordedBy: <named-content xmlns:xlink="http://www.w3.org/1999/xlink" content-type="dwc:recordedBy" xlink:type="simple">Chen Lu</named-content>; individualCount: <named-content xmlns:xlink="http://www.w3.org/1999/xlink" content-type="dwc:individualCount" xlink:type="simple">1</named-content>; sex: <named-content xmlns:xlink="http://www.w3.org/1999/xlink" content-type="dwc:sex" xlink:type="simple">male</named-content>; lifeStage: <named-content xmlns:xlink="http://www.w3.org/1999/xlink" content-type="dwc:lifeStage" xlink:type="simple">adult</named-content>; occurrenceID: <named-content xmlns:xlink="http://www.w3.org/1999/xlink" content-type="dwc:occurrenceID" xlink:type="simple">C8BD25CF-93A3-5DD0-8E92-23419706F497</named-content>; <bold>Location:</bold> country: <named-content xmlns:xlink="http://www.w3.org/1999/xlink" content-type="dwc:country" xlink:type="simple">China</named-content>; stateProvince: <named-content xmlns:xlink="http://www.w3.org/1999/xlink" content-type="dwc:stateProvince" xlink:type="simple">Yunnan</named-content>; municipality: <named-content xmlns:xlink="http://www.w3.org/1999/xlink" content-type="dwc:municipality" xlink:type="simple">Zhaotong</named-content>; locality: <named-content xmlns:xlink="http://www.w3.org/1999/xlink" content-type="dwc:locality" xlink:type="simple">Weixin County, Zaxi Town</named-content>; verbatimElevation: <named-content xmlns:xlink="http://www.w3.org/1999/xlink" content-type="dwc:verbatimElevation" xlink:type="simple">1387–1414 m</named-content>; decimalLatitude: <named-content xmlns:xlink="http://www.w3.org/1999/xlink" content-type="dwc:decimalLatitude" xlink:type="simple">28.854</named-content>; decimalLongitude: <named-content xmlns:xlink="http://www.w3.org/1999/xlink" content-type="dwc:decimalLongitude" xlink:type="simple">106.0369</named-content>; <bold>Event:</bold> eventRemarks: <named-content xmlns:xlink="http://www.w3.org/1999/xlink" content-type="dwc:eventRemarks" xlink:type="simple">collected on 10 July 2024 by Lu Chen</named-content>; <bold>Record Level:</bold> basisOfRecord: <named-content xmlns:xlink="http://www.w3.org/1999/xlink" content-type="dwc:basisOfRecord" xlink:type="simple">PreservedSpecimen</named-content></p></list-item><list-item><p><bold>Type status:</bold> <named-content xmlns:xlink="http://www.w3.org/1999/xlink" content-type="dwc:typeStatus" xlink:type="simple">Other material</named-content>. <bold>Occurrence:</bold> catalogNumber: <named-content xmlns:xlink="http://www.w3.org/1999/xlink" content-type="dwc:catalogNumber" xlink:type="simple">NNU040611</named-content>; recordedBy: <named-content xmlns:xlink="http://www.w3.org/1999/xlink" content-type="dwc:recordedBy" xlink:type="simple">Chen Lu</named-content>; individualCount: <named-content xmlns:xlink="http://www.w3.org/1999/xlink" content-type="dwc:individualCount" xlink:type="simple">1</named-content>; sex: <named-content xmlns:xlink="http://www.w3.org/1999/xlink" content-type="dwc:sex" xlink:type="simple">male</named-content>; lifeStage: <named-content xmlns:xlink="http://www.w3.org/1999/xlink" content-type="dwc:lifeStage" xlink:type="simple">adult</named-content>; occurrenceID: <named-content xmlns:xlink="http://www.w3.org/1999/xlink" content-type="dwc:occurrenceID" xlink:type="simple">151B2D09-F9E0-5DAF-B34E-C1319ADC5CE8</named-content>; <bold>Location:</bold> country: <named-content xmlns:xlink="http://www.w3.org/1999/xlink" content-type="dwc:country" xlink:type="simple">China</named-content>; stateProvince: <named-content xmlns:xlink="http://www.w3.org/1999/xlink" content-type="dwc:stateProvince" xlink:type="simple">Yunnan</named-content>; municipality: <named-content xmlns:xlink="http://www.w3.org/1999/xlink" content-type="dwc:municipality" xlink:type="simple">Zhaotong</named-content>; locality: <named-content xmlns:xlink="http://www.w3.org/1999/xlink" content-type="dwc:locality" xlink:type="simple">Weixin County, Zaxi Town</named-content>; verbatimElevation: <named-content xmlns:xlink="http://www.w3.org/1999/xlink" content-type="dwc:verbatimElevation" xlink:type="simple">1387–1414 m</named-content>; decimalLatitude: <named-content xmlns:xlink="http://www.w3.org/1999/xlink" content-type="dwc:decimalLatitude" xlink:type="simple">29.854</named-content>; decimalLongitude: <named-content xmlns:xlink="http://www.w3.org/1999/xlink" content-type="dwc:decimalLongitude" xlink:type="simple">107.0369</named-content>; <bold>Event:</bold> eventRemarks: <named-content xmlns:xlink="http://www.w3.org/1999/xlink" content-type="dwc:eventRemarks" xlink:type="simple">collected on 10 July 2024 by Lu Chen</named-content>; <bold>Record Level:</bold> basisOfRecord: <named-content xmlns:xlink="http://www.w3.org/1999/xlink" content-type="dwc:basisOfRecord" xlink:type="simple">PreservedSpecimen</named-content></p></list-item><list-item><p><bold>Type status:</bold> <named-content xmlns:xlink="http://www.w3.org/1999/xlink" content-type="dwc:typeStatus" xlink:type="simple">Other material</named-content>. <bold>Occurrence:</bold> catalogNumber: <named-content xmlns:xlink="http://www.w3.org/1999/xlink" content-type="dwc:catalogNumber" xlink:type="simple">NNU040612</named-content>; recordedBy: <named-content xmlns:xlink="http://www.w3.org/1999/xlink" content-type="dwc:recordedBy" xlink:type="simple">Chen Lu</named-content>; individualCount: <named-content xmlns:xlink="http://www.w3.org/1999/xlink" content-type="dwc:individualCount" xlink:type="simple">1</named-content>; sex: <named-content xmlns:xlink="http://www.w3.org/1999/xlink" content-type="dwc:sex" xlink:type="simple">male</named-content>; lifeStage: <named-content xmlns:xlink="http://www.w3.org/1999/xlink" content-type="dwc:lifeStage" xlink:type="simple">adult</named-content>; occurrenceID: <named-content xmlns:xlink="http://www.w3.org/1999/xlink" content-type="dwc:occurrenceID" xlink:type="simple">38060A03-E5A0-5636-BB44-6C5A410A6DB3</named-content>; <bold>Location:</bold> country: <named-content xmlns:xlink="http://www.w3.org/1999/xlink" content-type="dwc:country" xlink:type="simple">China</named-content>; stateProvince: <named-content xmlns:xlink="http://www.w3.org/1999/xlink" content-type="dwc:stateProvince" xlink:type="simple">Yunnan</named-content>; municipality: <named-content xmlns:xlink="http://www.w3.org/1999/xlink" content-type="dwc:municipality" xlink:type="simple">Zhaotong</named-content>; locality: <named-content xmlns:xlink="http://www.w3.org/1999/xlink" content-type="dwc:locality" xlink:type="simple">Weixin County, Zaxi Town</named-content>; verbatimElevation: <named-content xmlns:xlink="http://www.w3.org/1999/xlink" content-type="dwc:verbatimElevation" xlink:type="simple">1387–1414 m</named-content>; decimalLatitude: <named-content xmlns:xlink="http://www.w3.org/1999/xlink" content-type="dwc:decimalLatitude" xlink:type="simple">30.854</named-content>; decimalLongitude: <named-content xmlns:xlink="http://www.w3.org/1999/xlink" content-type="dwc:decimalLongitude" xlink:type="simple">108.0369</named-content>; <bold>Event:</bold> eventRemarks: <named-content xmlns:xlink="http://www.w3.org/1999/xlink" content-type="dwc:eventRemarks" xlink:type="simple">collected on 10 July 2024 by Lu Chen</named-content>; <bold>Record Level:</bold> basisOfRecord: <named-content xmlns:xlink="http://www.w3.org/1999/xlink" content-type="dwc:basisOfRecord" xlink:type="simple">PreservedSpecimen</named-content></p></list-item><list-item><p><bold>Type status:</bold> <named-content xmlns:xlink="http://www.w3.org/1999/xlink" content-type="dwc:typeStatus" xlink:type="simple">Other material</named-content>. <bold>Occurrence:</bold> catalogNumber: <named-content xmlns:xlink="http://www.w3.org/1999/xlink" content-type="dwc:catalogNumber" xlink:type="simple">NNU040613</named-content>; recordedBy: <named-content xmlns:xlink="http://www.w3.org/1999/xlink" content-type="dwc:recordedBy" xlink:type="simple">Chen Lu</named-content>; individualCount: <named-content xmlns:xlink="http://www.w3.org/1999/xlink" content-type="dwc:individualCount" xlink:type="simple">1</named-content>; sex: <named-content xmlns:xlink="http://www.w3.org/1999/xlink" content-type="dwc:sex" xlink:type="simple">male</named-content>; lifeStage: <named-content xmlns:xlink="http://www.w3.org/1999/xlink" content-type="dwc:lifeStage" xlink:type="simple">adult</named-content>; occurrenceID: <named-content xmlns:xlink="http://www.w3.org/1999/xlink" content-type="dwc:occurrenceID" xlink:type="simple">B86BF828-4C43-5F7F-A22D-098ED2493F9D</named-content>; <bold>Location:</bold> country: <named-content xmlns:xlink="http://www.w3.org/1999/xlink" content-type="dwc:country" xlink:type="simple">China</named-content>; stateProvince: <named-content xmlns:xlink="http://www.w3.org/1999/xlink" content-type="dwc:stateProvince" xlink:type="simple">Yunnan</named-content>; municipality: <named-content xmlns:xlink="http://www.w3.org/1999/xlink" content-type="dwc:municipality" xlink:type="simple">Zhaotong</named-content>; locality: <named-content xmlns:xlink="http://www.w3.org/1999/xlink" content-type="dwc:locality" xlink:type="simple">Weixin County, Zaxi Town</named-content>; verbatimElevation: <named-content xmlns:xlink="http://www.w3.org/1999/xlink" content-type="dwc:verbatimElevation" xlink:type="simple">1387–1414 m</named-content>; decimalLatitude: <named-content xmlns:xlink="http://www.w3.org/1999/xlink" content-type="dwc:decimalLatitude" xlink:type="simple">31.854</named-content>; decimalLongitude: <named-content xmlns:xlink="http://www.w3.org/1999/xlink" content-type="dwc:decimalLongitude" xlink:type="simple">109.0369</named-content>; <bold>Event:</bold> eventRemarks: <named-content xmlns:xlink="http://www.w3.org/1999/xlink" content-type="dwc:eventRemarks" xlink:type="simple">collected on 10 July 2024 by Lu Chen</named-content>; <bold>Record Level:</bold> basisOfRecord: <named-content xmlns:xlink="http://www.w3.org/1999/xlink" content-type="dwc:basisOfRecord" xlink:type="simple">PreservedSpecimen</named-content></p></list-item><list-item><p><bold>Type status:</bold> <named-content xmlns:xlink="http://www.w3.org/1999/xlink" content-type="dwc:typeStatus" xlink:type="simple">Other material</named-content>. <bold>Occurrence:</bold> catalogNumber: <named-content xmlns:xlink="http://www.w3.org/1999/xlink" content-type="dwc:catalogNumber" xlink:type="simple">NNU040619</named-content>; recordedBy: <named-content xmlns:xlink="http://www.w3.org/1999/xlink" content-type="dwc:recordedBy" xlink:type="simple">Chen Lu</named-content>; individualCount: <named-content xmlns:xlink="http://www.w3.org/1999/xlink" content-type="dwc:individualCount" xlink:type="simple">1</named-content>; sex: <named-content xmlns:xlink="http://www.w3.org/1999/xlink" content-type="dwc:sex" xlink:type="simple">male</named-content>; lifeStage: <named-content xmlns:xlink="http://www.w3.org/1999/xlink" content-type="dwc:lifeStage" xlink:type="simple">adult</named-content>; occurrenceID: <named-content xmlns:xlink="http://www.w3.org/1999/xlink" content-type="dwc:occurrenceID" xlink:type="simple">DE7F4835-4E1F-527E-BC19-098A88F99FEA</named-content>; <bold>Location:</bold> country: <named-content xmlns:xlink="http://www.w3.org/1999/xlink" content-type="dwc:country" xlink:type="simple">China</named-content>; stateProvince: <named-content xmlns:xlink="http://www.w3.org/1999/xlink" content-type="dwc:stateProvince" xlink:type="simple">Yunnan</named-content>; municipality: <named-content xmlns:xlink="http://www.w3.org/1999/xlink" content-type="dwc:municipality" xlink:type="simple">Zhaotong</named-content>; locality: <named-content xmlns:xlink="http://www.w3.org/1999/xlink" content-type="dwc:locality" xlink:type="simple">Weixin County, Zaxi Town</named-content>; verbatimElevation: <named-content xmlns:xlink="http://www.w3.org/1999/xlink" content-type="dwc:verbatimElevation" xlink:type="simple">1387–1414 m</named-content>; decimalLatitude: <named-content xmlns:xlink="http://www.w3.org/1999/xlink" content-type="dwc:decimalLatitude" xlink:type="simple">27.8519</named-content>; decimalLongitude: <named-content xmlns:xlink="http://www.w3.org/1999/xlink" content-type="dwc:decimalLongitude" xlink:type="simple">105.0336</named-content>; <bold>Event:</bold> eventRemarks: <named-content xmlns:xlink="http://www.w3.org/1999/xlink" content-type="dwc:eventRemarks" xlink:type="simple">collected on 10 July 2024 by Lu Chen</named-content>; <bold>Record Level:</bold> basisOfRecord: <named-content xmlns:xlink="http://www.w3.org/1999/xlink" content-type="dwc:basisOfRecord" xlink:type="simple">PreservedSpecimen</named-content></p></list-item><list-item><p><bold>Type status:</bold> <named-content xmlns:xlink="http://www.w3.org/1999/xlink" content-type="dwc:typeStatus" xlink:type="simple">Other material</named-content>. <bold>Occurrence:</bold> catalogNumber: <named-content xmlns:xlink="http://www.w3.org/1999/xlink" content-type="dwc:catalogNumber" xlink:type="simple">NNU040620</named-content>; recordedBy: <named-content xmlns:xlink="http://www.w3.org/1999/xlink" content-type="dwc:recordedBy" xlink:type="simple">Chen Lu</named-content>; individualCount: <named-content xmlns:xlink="http://www.w3.org/1999/xlink" content-type="dwc:individualCount" xlink:type="simple">1</named-content>; sex: <named-content xmlns:xlink="http://www.w3.org/1999/xlink" content-type="dwc:sex" xlink:type="simple">male</named-content>; lifeStage: <named-content xmlns:xlink="http://www.w3.org/1999/xlink" content-type="dwc:lifeStage" xlink:type="simple">adult</named-content>; occurrenceID: <named-content xmlns:xlink="http://www.w3.org/1999/xlink" content-type="dwc:occurrenceID" xlink:type="simple">8D86BD3E-7617-56D4-A922-3319CC810CE9</named-content>; <bold>Location:</bold> country: <named-content xmlns:xlink="http://www.w3.org/1999/xlink" content-type="dwc:country" xlink:type="simple">China</named-content>; stateProvince: <named-content xmlns:xlink="http://www.w3.org/1999/xlink" content-type="dwc:stateProvince" xlink:type="simple">Yunnan</named-content>; municipality: <named-content xmlns:xlink="http://www.w3.org/1999/xlink" content-type="dwc:municipality" xlink:type="simple">Zhaotong</named-content>; locality: <named-content xmlns:xlink="http://www.w3.org/1999/xlink" content-type="dwc:locality" xlink:type="simple">Weixin County, Zaxi Town</named-content>; verbatimElevation: <named-content xmlns:xlink="http://www.w3.org/1999/xlink" content-type="dwc:verbatimElevation" xlink:type="simple">1387–1414 m</named-content>; decimalLatitude: <named-content xmlns:xlink="http://www.w3.org/1999/xlink" content-type="dwc:decimalLatitude" xlink:type="simple">27.8519</named-content>; decimalLongitude: <named-content xmlns:xlink="http://www.w3.org/1999/xlink" content-type="dwc:decimalLongitude" xlink:type="simple">105.0336</named-content>; <bold>Event:</bold> eventRemarks: <named-content xmlns:xlink="http://www.w3.org/1999/xlink" content-type="dwc:eventRemarks" xlink:type="simple">collected on 10 July 2024 by Lu Chen</named-content>; <bold>Record Level:</bold> basisOfRecord: <named-content xmlns:xlink="http://www.w3.org/1999/xlink" content-type="dwc:basisOfRecord" xlink:type="simple">PreservedSpecimen</named-content></p></list-item></list></tp:treatment-sec><tp:treatment-sec sec-type="Description"><title>Description</title><sec sec-type="Morphological description (measurements in mm)"><title>Morphological description (measurements in mm)</title><p>See Table <xref ref-type="table" rid="T13876093">1</xref>. Body size large, adult male with SVL 66.7–89.0 mm (n = 7); head length (HDL 20.5–24.5 mm, 27.1%–30.7% of SVL) slightly equal to the head width (HW 23.2–27.6 mm, 30.5–34.8% of SVL); snout slightly obtusely rounded in dorsal view, projecting beyond lower jaw; nostril rounded, laterally orientated, lying near the mid-line between the snout tip and eyes; canthus rostralis distinct; loreal region concave; snout (SNT 7.7–9.9 mm, 9.7–11.5% of SVL) shorter than eye diameter (ED 8.6–11.7 mm, 11.0–14.2% of SVL); width of upper eyelid (UEW 8.2–9.9 mm) larger than internasal distance (INS 6.3–7.6 mm) and interorbital distance (IOD 5.4–7.7 mm); eye diameter 105.1–133.0% times that of SNT; pupil vertical, near diamond-shaped; tympanum distinct, its length nearly half eye diameter; vomerine ridge present, “\ /”-shape, vomerine teeth absent; maxillary teeth present; iris golden brown; tongue heart-shaped, slightly notched posteriorly.</p><p>Fore-limbs slender; fore-limb length (FAL 17.3–20.6 mm, 23.1%–26.6% of SVL) longer than hand length (HND 5.5–8.1 mm, 8.2%–9.9% of SVL); relative length of fingers: II &lt; I &lt; IV &lt; III; tips of all fingers slightly dilated, round; terminal grooves absent; fingers with lateral dermal fringes; hand lacking webbing; subarticular tubercles indistinct, large, near the palm smaller, formula: 1, 1, 2, 1; two metacarpal tubercles, inner metacarpal tubercle large, oval, outer metacarpal tubercle enlongated (Fig. <xref ref-type="fig" rid="F13876072">2</xref>).</p><p>Hind-limbs short, foot shorter than tibia, tibia length (TL) 64.1–78.1% of SVL, foot length (FTL) 40.9–49.2% of SVL; tibial-tarsal articulation beyond the anterior margin of the eye or reaches the mid-point of the eye when hind-limb is adpressed along the side of the body; the heels overlapping when legs are held at right angles to the body axis; relative length of toes: I &lt; II &lt; V &lt; III &lt; IV; tips of toes round and slightly dilated; toe webbing distinct, about rudimentary webbing; toes with wide lateral dermal fringes; subarticular tubercles indistinct; inner metatarsal tubercle greatly enlarged (IMT 5.4–7.0 mm, 6.1%–9.5% of SVL), outer metatarsal tubercle absent.</p><p>Dorsal skin relatively rough, with scattered numerous granules, tubercles and dermal ridges; single horn-like tubercle at the edge of each upper eyelid very prominent; two opposing "V"-shaped glandular skin folds present on dorsum joined by an ca. 10–15 mm long dorsomedial fold in a hourglass-shape; two discontinuous dorsolateral parallel ridges on either side of the hourglass-shape ridges; obvious supratympanic fold curving ventrally from posterior corner of eye to level above insertion of arm, slightly widening posteriorly; flanks with some tubercles; dorsal surface of limbs with small tubercles forming distinct transverse skin folds; ventral surfaces of limbs, chest, abdomen and throat smooth; pectoral gland large, closer to axilla; femoral glands distinct, closer to knee than to vent.</p><p>Males lack nuptial pads, nuptial spines and vocal sacs.</p></sec><sec sec-type="Colour in life"><title>Colour in life</title><p>Dorsum yellowish-brown with a complete dark brown triangle between the eyes; three dark brown vertical bars on upper lip; iris light-brown with tiny dark reticulations spreading from pupil; supratympanic fold with a light edge; ventral surfaces of body and limbs primarily white to grey, mottled with dense black and white blotches on belly, surface of throat with three black longitudinal band, middle one distinctly longer; tips of digits, subarticular tubercles, metacarpal and metatarsal tubercles greyish-white; pectoral glands and femoral glands white.</p></sec><sec sec-type="Tadpoles"><title>Tadpoles</title><p>Tadpoles collected in September measured 37.2–40.6 mm in total length and 11.7–12.7 mm in snout–vent length (n = 3) (Table <xref ref-type="table" rid="T14046204">2</xref>, Fig. <xref ref-type="fig" rid="F14046199">3</xref>). At Gosner Stages 31–35, tadpoles possessed a single pair of hind limbs; body slender, light brown; eyes dorsolateral with round pupils; nares round, laterally orientated, with rims raised from the body wall and directed laterally; spiracle sinistral, positioned low on the left flank; spiracular tube short, projecting posterodorsally, free at the tip from the body, with a posterolateral opening; anal tube medially opening, situated at the base of the ventral caudal fin; dorsal and ventral caudal fins originating from the trunk; tail muscle robust; tail tip bluntly pointed, with brownish-black spots present on the fins; mouth terminal, oral disc forming a rhomboidal funnel bearing radiating labial papillae.</p></sec></tp:treatment-sec><tp:treatment-sec sec-type="Distribution"><title>Distribution</title><p>Currently, <italic><tp:taxon-name><tp:taxon-name-part taxon-name-part-type="genus" reg="Boulenophrys">B.</tp:taxon-name-part> <tp:taxon-name-part taxon-name-part-type="species" reg="shuichengensis">shuichengensis</tp:taxon-name-part></tp:taxon-name></italic> in Yunnan Province has only been recorded in the mountains around Zhaxi Town, Weixin County, at an altitude of approximately 1400 metres. The collection site was near mountain streams 1.5–2 metres wide, surrounded by subtropical evergreen broad-leaved forests, coniferous and broad-leaved mixed forests and bamboo forests. The stream water was cold and clear, with muddy or rocky substrates, a steep gradient and a potential groundwater source at the headwaters. The banks were covered with fallen leaves, calamus and other herbaceous plants. Most specimens were collected under fir forests about 150 metres from the stream, where the ground was covered with thick leaf litter and lacked understorey shrubs and herbaceous plants. During field surveys in mid- to late June of 2024, no courtship behaviour, amplexus or oviposition was observed and no vocalisations were heard. However, when captured and held in hand, adult toads rapidly vibrated their throats, producing faint, rapid sounds. A village is located about 1 km from the collection site. <italic><tp:taxon-name><tp:taxon-name-part taxon-name-part-type="genus" reg="Leptobrachella">Leptobrachella</tp:taxon-name-part> <tp:taxon-name-part taxon-name-part-type="species" reg="weixinensis">weixinensis</tp:taxon-name-part></tp:taxon-name></italic>, <italic><tp:taxon-name><tp:taxon-name-part taxon-name-part-type="genus" reg="Nanorana">Nanorana</tp:taxon-name-part> <tp:taxon-name-part taxon-name-part-type="species" reg="yunnanensis">yunnanensis</tp:taxon-name-part></tp:taxon-name></italic> and <italic><tp:taxon-name><tp:taxon-name-part taxon-name-part-type="genus" reg="Bufo">Bufo</tp:taxon-name-part> <tp:taxon-name-part taxon-name-part-type="species" reg="andrewsi">andrewsi</tp:taxon-name-part></tp:taxon-name></italic> were present in the surrounding area, and <italic><tp:taxon-name><tp:taxon-name-part taxon-name-part-type="genus" reg="Oreolalax">Oreolalax</tp:taxon-name-part> <tp:taxon-name-part taxon-name-part-type="species" reg="rhodostigmatus">rhodostigmatus</tp:taxon-name-part></tp:taxon-name></italic> was found co-existing with this species.</p><p>Tadpoles were collected from the type locality of <italic><tp:taxon-name><tp:taxon-name-part taxon-name-part-type="genus" reg="Boulenophrys">B.</tp:taxon-name-part> <tp:taxon-name-part taxon-name-part-type="species" reg="shuichengensis">shuichengensis</tp:taxon-name-part></tp:taxon-name></italic> (Fenghuang Subdistrict, Zhongshan District, Liupanshui City, Guizhou Province, China) at an elevation of ~ 1900 m. This region features abundant rainfall year-round and a subtropical monsoon humid climate, with a mean annual temperature of 15°C. The sampling site was a slow-flowing stream section (2–4 metres wide), near the bank with a muddy or sandy substrate and numerous flat limestone rocks. The stream was fed by surface flow and groundwater into a large reservoir. The banks were covered with typical subtropical evergreen broad-leaved forests, characterised by limestone karst terrain, alongside dense shrubs and herbaceous vegetation. During the rainy season, water levels rise markedly and the water turns turbid, with significant fluctuations tied to precipitation. An urban area and a school are located approximately 1.5 km from the collection site. Amphibian species documented in the same area include <italic><tp:taxon-name><tp:taxon-name-part taxon-name-part-type="genus" reg="Pseudohynobius">Pseudohynobius</tp:taxon-name-part> <tp:taxon-name-part taxon-name-part-type="species" reg="shuichengensis">shuichengensis</tp:taxon-name-part></tp:taxon-name></italic>, <italic><tp:taxon-name><tp:taxon-name-part taxon-name-part-type="genus" reg="Odorrana">Odorrana</tp:taxon-name-part> <tp:taxon-name-part taxon-name-part-type="species" reg="grahami">grahami</tp:taxon-name-part></tp:taxon-name></italic>, <italic><tp:taxon-name><tp:taxon-name-part taxon-name-part-type="genus" reg="Rana">Rana</tp:taxon-name-part> <tp:taxon-name-part taxon-name-part-type="species" reg="chaochiaoensis">chaochiaoensis</tp:taxon-name-part></tp:taxon-name></italic>, <italic><tp:taxon-name><tp:taxon-name-part taxon-name-part-type="genus" reg="Bufo">Bufo</tp:taxon-name-part> <tp:taxon-name-part taxon-name-part-type="species" reg="andrewsi">andrewsi</tp:taxon-name-part></tp:taxon-name></italic> and <italic><tp:taxon-name><tp:taxon-name-part taxon-name-part-type="genus" reg="Oreolalax">Oreolalax</tp:taxon-name-part> <tp:taxon-name-part taxon-name-part-type="species" reg="rhodostigmatus">rhodostigmatus</tp:taxon-name-part></tp:taxon-name></italic>.</p><p>The tadpoles were collected at night in slow-flowing areas of the stream, moving slowly along the water surface. When exposed to light, they immediately hid under nearby rocks and sediment. Despite repeated field surveys in Zhongshan District, Liupanshui City from 2023 to 2025, no adult toads were found.</p></tp:treatment-sec><tp:treatment-sec><!--Section generated to contain objects referenced in tp:taxon-treatment.--><table-wrap id="T13876093" position="float" orientation="portrait"><label>Table 1.</label><caption><p>Measurements (mm) of <italic><tp:taxon-name><tp:taxon-name-part taxon-name-part-type="genus" reg="Boulenophrys">Boulenophrys</tp:taxon-name-part> <tp:taxon-name-part taxon-name-part-type="species" reg="shuichengensis">shuichengensis</tp:taxon-name-part></tp:taxon-name></italic>.</p></caption><table rules="all" border="1"><tbody><tr><td rowspan="1" colspan="1"/><td rowspan="1" colspan="1">NNU 040620</td><td rowspan="1" colspan="1">NNU 040619</td><td rowspan="1" colspan="1">NNU 040613</td><td rowspan="1" colspan="1">NNU 040612</td><td rowspan="1" colspan="1">NNU 040611</td><td rowspan="1" colspan="1">NNU 040610</td><td rowspan="1" colspan="1">NNU 040609</td></tr><tr><td rowspan="1" colspan="1">Sex</td><td rowspan="1" colspan="1">♂</td><td rowspan="1" colspan="1">♂</td><td rowspan="1" colspan="1">♂</td><td rowspan="1" colspan="1">♂</td><td rowspan="1" colspan="1">♂</td><td rowspan="1" colspan="1">♂</td><td rowspan="1" colspan="1">♂</td></tr><tr><td rowspan="1" colspan="1">SVL</td><td rowspan="1" colspan="1">73.4</td><td rowspan="1" colspan="1">66.7</td><td rowspan="1" colspan="1">82.4</td><td rowspan="1" colspan="1">89.0</td><td rowspan="1" colspan="1">85.7</td><td rowspan="1" colspan="1">77.0</td><td rowspan="1" colspan="1">81.1</td></tr><tr><td rowspan="1" colspan="1">HDL</td><td rowspan="1" colspan="1">22.3</td><td rowspan="1" colspan="1">20.5</td><td rowspan="1" colspan="1">22.3</td><td rowspan="1" colspan="1">24.5</td><td rowspan="1" colspan="1">24.3</td><td rowspan="1" colspan="1">22.2</td><td rowspan="1" colspan="1">22.5</td></tr><tr><td rowspan="1" colspan="1">HDL/SVL</td><td rowspan="1" colspan="1">30.4%</td><td rowspan="1" colspan="1">30.7%</td><td rowspan="1" colspan="1">27.1%</td><td rowspan="1" colspan="1">27.5%</td><td rowspan="1" colspan="1">28.4%</td><td rowspan="1" colspan="1">28.8%</td><td rowspan="1" colspan="1">27.7%</td></tr><tr><td rowspan="1" colspan="1">HDW</td><td rowspan="1" colspan="1">25.4</td><td rowspan="1" colspan="1">23.2</td><td rowspan="1" colspan="1">25.4</td><td rowspan="1" colspan="1">27.6</td><td rowspan="1" colspan="1">26.4</td><td rowspan="1" colspan="1">25.9</td><td rowspan="1" colspan="1">24.7</td></tr><tr><td rowspan="1" colspan="1">HDW/SVL</td><td rowspan="1" colspan="1">34.6%</td><td rowspan="1" colspan="1">34.8%</td><td rowspan="1" colspan="1">30.8%</td><td rowspan="1" colspan="1">31.0%</td><td rowspan="1" colspan="1">30.8%</td><td rowspan="1" colspan="1">33.6%</td><td rowspan="1" colspan="1">30.5%</td></tr><tr><td rowspan="1" colspan="1">SNT</td><td rowspan="1" colspan="1">7.8</td><td rowspan="1" colspan="1">7.7</td><td rowspan="1" colspan="1">8.8</td><td rowspan="1" colspan="1">9.9</td><td rowspan="1" colspan="1">8.3</td><td rowspan="1" colspan="1">8.8</td><td rowspan="1" colspan="1">8.4</td></tr><tr><td rowspan="1" colspan="1">SNT/SVL</td><td rowspan="1" colspan="1">10.6%</td><td rowspan="1" colspan="1">11.5%</td><td rowspan="1" colspan="1">10.7%</td><td rowspan="1" colspan="1">11.1%</td><td rowspan="1" colspan="1">9.7%</td><td rowspan="1" colspan="1">11.4%</td><td rowspan="1" colspan="1">10.4%</td></tr><tr><td rowspan="1" colspan="1">INS</td><td rowspan="1" colspan="1">6.3</td><td rowspan="1" colspan="1">7.0</td><td rowspan="1" colspan="1">6.9</td><td rowspan="1" colspan="1">7.4</td><td rowspan="1" colspan="1">7.6</td><td rowspan="1" colspan="1">6.7</td><td rowspan="1" colspan="1">7.3</td></tr><tr><td rowspan="1" colspan="1">IOD</td><td rowspan="1" colspan="1">6.6</td><td rowspan="1" colspan="1">5.4</td><td rowspan="1" colspan="1">6.4</td><td rowspan="1" colspan="1">6.7</td><td rowspan="1" colspan="1">7.7</td><td rowspan="1" colspan="1">6.5</td><td rowspan="1" colspan="1">6.9</td></tr><tr><td rowspan="1" colspan="1">UEW</td><td rowspan="1" colspan="1">8.8</td><td rowspan="1" colspan="1">8.2</td><td rowspan="1" colspan="1">9.9</td><td rowspan="1" colspan="1">9.9</td><td rowspan="1" colspan="1">9.3</td><td rowspan="1" colspan="1">9.3</td><td rowspan="1" colspan="1">8.8</td></tr><tr><td rowspan="1" colspan="1">ED</td><td rowspan="1" colspan="1">10.1</td><td rowspan="1" colspan="1">8.6</td><td rowspan="1" colspan="1">11.7</td><td rowspan="1" colspan="1">10.4</td><td rowspan="1" colspan="1">10.4</td><td rowspan="1" colspan="1">10.4</td><td rowspan="1" colspan="1">8.9</td></tr><tr><td rowspan="1" colspan="1">ED/SNT</td><td rowspan="1" colspan="1">129.5%</td><td rowspan="1" colspan="1">111.7%</td><td rowspan="1" colspan="1">133.0%</td><td rowspan="1" colspan="1">105.1%</td><td rowspan="1" colspan="1">125.3%</td><td rowspan="1" colspan="1">118.2%</td><td rowspan="1" colspan="1">106.0%</td></tr><tr><td rowspan="1" colspan="1">ED/SVL</td><td rowspan="1" colspan="1">13.8%</td><td rowspan="1" colspan="1">12.9%</td><td rowspan="1" colspan="1">14.2%</td><td rowspan="1" colspan="1">11.7%</td><td rowspan="1" colspan="1">12.1%</td><td rowspan="1" colspan="1">13.5%</td><td rowspan="1" colspan="1">11.0%</td></tr><tr><td rowspan="1" colspan="1">TD</td><td rowspan="1" colspan="1">4.3</td><td rowspan="1" colspan="1">4.3</td><td rowspan="1" colspan="1">4.6</td><td rowspan="1" colspan="1">3.9</td><td rowspan="1" colspan="1">4.6</td><td rowspan="1" colspan="1">4.3</td><td rowspan="1" colspan="1">4.5</td></tr><tr><td rowspan="1" colspan="1">TD/ED</td><td rowspan="1" colspan="1">42.6%</td><td rowspan="1" colspan="1">50.0%</td><td rowspan="1" colspan="1">39.3%</td><td rowspan="1" colspan="1">37.5%</td><td rowspan="1" colspan="1">44.2%</td><td rowspan="1" colspan="1">41.3%</td><td rowspan="1" colspan="1">50.6%</td></tr><tr><td rowspan="1" colspan="1">TEY</td><td rowspan="1" colspan="1">4.3</td><td rowspan="1" colspan="1">4.8</td><td rowspan="1" colspan="1">5.1</td><td rowspan="1" colspan="1">5.3</td><td rowspan="1" colspan="1">5.9</td><td rowspan="1" colspan="1">5.1</td><td rowspan="1" colspan="1">4.8</td></tr><tr><td rowspan="1" colspan="1">SN</td><td rowspan="1" colspan="1">4.8</td><td rowspan="1" colspan="1">4.4</td><td rowspan="1" colspan="1">5.2</td><td rowspan="1" colspan="1">5.28</td><td rowspan="1" colspan="1">5.5</td><td rowspan="1" colspan="1">5.0</td><td rowspan="1" colspan="1">5.0</td></tr><tr><td rowspan="1" colspan="1">NED</td><td rowspan="1" colspan="1">3.5</td><td rowspan="1" colspan="1">3.6</td><td rowspan="1" colspan="1">4.3</td><td rowspan="1" colspan="1">4.5</td><td rowspan="1" colspan="1">4.2</td><td rowspan="1" colspan="1">4.2</td><td rowspan="1" colspan="1">4.4</td></tr><tr><td rowspan="1" colspan="1">IFE</td><td rowspan="1" colspan="1">11.3</td><td rowspan="1" colspan="1">10.5</td><td rowspan="1" colspan="1">12.2</td><td rowspan="1" colspan="1">12.9</td><td rowspan="1" colspan="1">12.5</td><td rowspan="1" colspan="1">12.2</td><td rowspan="1" colspan="1">11.9</td></tr><tr><td rowspan="1" colspan="1">IBE</td><td rowspan="1" colspan="1">19.3</td><td rowspan="1" colspan="1">17.5</td><td rowspan="1" colspan="1">20.2</td><td rowspan="1" colspan="1">21.1</td><td rowspan="1" colspan="1">20.2</td><td rowspan="1" colspan="1">20.1</td><td rowspan="1" colspan="1">19.3</td></tr><tr><td rowspan="1" colspan="1">FAL</td><td rowspan="1" colspan="1">19.5</td><td rowspan="1" colspan="1">17.3</td><td rowspan="1" colspan="1">19.5</td><td rowspan="1" colspan="1">20.6</td><td rowspan="1" colspan="1">20.3</td><td rowspan="1" colspan="1">19.5</td><td rowspan="1" colspan="1">19.7</td></tr><tr><td rowspan="1" colspan="1">FAL/SVL</td><td rowspan="1" colspan="1">26.6%</td><td rowspan="1" colspan="1">25.9%</td><td rowspan="1" colspan="1">23.7%</td><td rowspan="1" colspan="1">23.1%</td><td rowspan="1" colspan="1">23.7%</td><td rowspan="1" colspan="1">25.3%</td><td rowspan="1" colspan="1">24.3%</td></tr><tr><td rowspan="1" colspan="1">HND</td><td rowspan="1" colspan="1">7.3</td><td rowspan="1" colspan="1">5.5</td><td rowspan="1" colspan="1">7.2</td><td rowspan="1" colspan="1">8.1</td><td rowspan="1" colspan="1">8.1</td><td rowspan="1" colspan="1">7.4</td><td rowspan="1" colspan="1">7.6</td></tr><tr><td rowspan="1" colspan="1">HND/SVL</td><td rowspan="1" colspan="1">9.9%</td><td rowspan="1" colspan="1">8.2%</td><td rowspan="1" colspan="1">8.7%</td><td rowspan="1" colspan="1">9.1%</td><td rowspan="1" colspan="1">9.5%</td><td rowspan="1" colspan="1">9.6%</td><td rowspan="1" colspan="1">9.4%</td></tr><tr><td rowspan="1" colspan="1">FEM</td><td rowspan="1" colspan="1">37.6</td><td rowspan="1" colspan="1">34.5</td><td rowspan="1" colspan="1">37.9</td><td rowspan="1" colspan="1">40.3</td><td rowspan="1" colspan="1">40.5</td><td rowspan="1" colspan="1">37.5</td><td rowspan="1" colspan="1">38.2</td></tr><tr><td rowspan="1" colspan="1">TIB</td><td rowspan="1" colspan="1">38.2</td><td rowspan="1" colspan="1">34.4</td><td rowspan="1" colspan="1">36.1</td><td rowspan="1" colspan="1">38.0</td><td rowspan="1" colspan="1">39.7</td><td rowspan="1" colspan="1">37.9</td><td rowspan="1" colspan="1">38.0</td></tr><tr><td rowspan="1" colspan="1">TL</td><td rowspan="1" colspan="1">55.7</td><td rowspan="1" colspan="1">52.1</td><td rowspan="1" colspan="1">54.2</td><td rowspan="1" colspan="1">57.0</td><td rowspan="1" colspan="1">56.6</td><td rowspan="1" colspan="1">54.4</td><td rowspan="1" colspan="1">56.3</td></tr><tr><td rowspan="1" colspan="1">TL/SVL</td><td rowspan="1" colspan="1">75.9%</td><td rowspan="1" colspan="1">78.1%</td><td rowspan="1" colspan="1">65.8%</td><td rowspan="1" colspan="1">64.1%</td><td rowspan="1" colspan="1">66.0%</td><td rowspan="1" colspan="1">70.6%</td><td rowspan="1" colspan="1">69.4%</td></tr><tr><td rowspan="1" colspan="1">FTL</td><td rowspan="1" colspan="1">34.7</td><td rowspan="1" colspan="1">32.8</td><td rowspan="1" colspan="1">34.6</td><td rowspan="1" colspan="1">36.4</td><td rowspan="1" colspan="1">36.8</td><td rowspan="1" colspan="1">34.1</td><td rowspan="1" colspan="1">34.1</td></tr><tr><td rowspan="1" colspan="1">FTL/SVL</td><td rowspan="1" colspan="1">47.3%</td><td rowspan="1" colspan="1">49.2%</td><td rowspan="1" colspan="1">42.0%</td><td rowspan="1" colspan="1">40.9%</td><td rowspan="1" colspan="1">42.9%</td><td rowspan="1" colspan="1">44.3%</td><td rowspan="1" colspan="1">42.0%</td></tr><tr><td rowspan="1" colspan="1">IMT</td><td rowspan="1" colspan="1">7.0</td><td rowspan="1" colspan="1">5.7</td><td rowspan="1" colspan="1">5.5</td><td rowspan="1" colspan="1">5.4</td><td rowspan="1" colspan="1">6.2</td><td rowspan="1" colspan="1">5.9</td><td rowspan="1" colspan="1">6.2</td></tr><tr><td rowspan="1" colspan="1">IMT/SVL</td><td rowspan="1" colspan="1">9.5%</td><td rowspan="1" colspan="1">8.5%</td><td rowspan="1" colspan="1">6.7%</td><td rowspan="1" colspan="1">6.1%</td><td rowspan="1" colspan="1">7.2%</td><td rowspan="1" colspan="1">7.7%</td><td rowspan="1" colspan="1">7.6%</td></tr><tr><td rowspan="1" colspan="1">FIL</td><td rowspan="1" colspan="1">9.7</td><td rowspan="1" colspan="1">10.2</td><td rowspan="1" colspan="1">9.9</td><td rowspan="1" colspan="1">10.4</td><td rowspan="1" colspan="1">9.6</td><td rowspan="1" colspan="1">9.5</td><td rowspan="1" colspan="1">10.2</td></tr><tr><td rowspan="1" colspan="1">FIIL</td><td rowspan="1" colspan="1">8.8</td><td rowspan="1" colspan="1">9.3</td><td rowspan="1" colspan="1">9.1</td><td rowspan="1" colspan="1">8.7</td><td rowspan="1" colspan="1">8.6</td><td rowspan="1" colspan="1">8.8</td><td rowspan="1" colspan="1">9.6</td></tr><tr><td rowspan="1" colspan="1">FIIIL</td><td rowspan="1" colspan="1">15.4</td><td rowspan="1" colspan="1">13.4</td><td rowspan="1" colspan="1">13.5</td><td rowspan="1" colspan="1">13.5</td><td rowspan="1" colspan="1">13.7</td><td rowspan="1" colspan="1">13.3</td><td rowspan="1" colspan="1">13.2</td></tr><tr><td rowspan="1" colspan="1">FIVL</td><td rowspan="1" colspan="1">11.2</td><td rowspan="1" colspan="1">10.4</td><td rowspan="1" colspan="1">10.3</td><td rowspan="1" colspan="1">10.6</td><td rowspan="1" colspan="1">10.8</td><td rowspan="1" colspan="1">10.0</td><td rowspan="1" colspan="1">11.0</td></tr><tr><td rowspan="1" colspan="1">TIL</td><td rowspan="1" colspan="1">14.3</td><td rowspan="1" colspan="1">11.7</td><td rowspan="1" colspan="1">14.0</td><td rowspan="1" colspan="1">14.6</td><td rowspan="1" colspan="1">14.5</td><td rowspan="1" colspan="1">12.3</td><td rowspan="1" colspan="1">12.9</td></tr><tr><td rowspan="1" colspan="1">TIIL</td><td rowspan="1" colspan="1">19.3</td><td rowspan="1" colspan="1">17.0</td><td rowspan="1" colspan="1">18.9</td><td rowspan="1" colspan="1">19.5</td><td rowspan="1" colspan="1">19.4</td><td rowspan="1" colspan="1">16.7</td><td rowspan="1" colspan="1">17.4</td></tr><tr><td rowspan="1" colspan="1">TIIIL</td><td rowspan="1" colspan="1">27.0</td><td rowspan="1" colspan="1">24.3</td><td rowspan="1" colspan="1">25.2</td><td rowspan="1" colspan="1">26.6</td><td rowspan="1" colspan="1">26.4</td><td rowspan="1" colspan="1">24.4</td><td rowspan="1" colspan="1">23.9</td></tr><tr><td rowspan="1" colspan="1">TIVL</td><td rowspan="1" colspan="1">36.1</td><td rowspan="1" colspan="1">33.8</td><td rowspan="1" colspan="1">34.6</td><td rowspan="1" colspan="1">36.8</td><td rowspan="1" colspan="1">35.7</td><td rowspan="1" colspan="1">33.7</td><td rowspan="1" colspan="1">33.5</td></tr><tr><td rowspan="1" colspan="1">TVL</td><td rowspan="1" colspan="1">25.8</td><td rowspan="1" colspan="1">23.5</td><td rowspan="1" colspan="1">24.3</td><td rowspan="1" colspan="1">26.0</td><td rowspan="1" colspan="1">24.7</td><td rowspan="1" colspan="1">23.0</td><td rowspan="1" colspan="1">23.8</td></tr></tbody></table></table-wrap><fig id="F13876072" position="float" orientation="portrait"><object-id xmlns:xlink="http://www.w3.org/1999/xlink" content-type="arpha" xlink:type="simple">175892D6-CEBB-5A33-B29B-DE2F1382B6A8</object-id><object-id xmlns:xlink="http://www.w3.org/1999/xlink" content-type="doi" xlink:type="simple">10.3897/BDJ.14.e188165.figure4</object-id><label>Figure 2.</label><caption><p><italic><tp:taxon-name><tp:taxon-name-part taxon-name-part-type="genus" reg="Boulenophrys">Boulenophrys</tp:taxon-name-part> <tp:taxon-name-part taxon-name-part-type="species" reg="shuichengensis">shuichengensis</tp:taxon-name-part></tp:taxon-name></italic> (NNU 040619). Lateral view (A), lateral view of the head (B), dorsal view (C), ventral view of thighs (D), ventral view of hand (E) and foot (F). Photos by Yun-He Wu.</p></caption><graphic xmlns:xlink="http://www.w3.org/1999/xlink" xlink:href="bdj-14-e188165-g002.png" position="float" id="oo_1533511.png" orientation="portrait" xlink:type="simple"><uri content-type="original_file" xlink:type="simple">https://binary.pensoft.net/fig/1533511</uri></graphic></fig><table-wrap id="T14046204" position="float" orientation="portrait"><label>Table 2.</label><caption><p>Tadpoles measurements (mm) of <italic><tp:taxon-name><tp:taxon-name-part taxon-name-part-type="genus" reg="Boulenophrys">Boulenophrys</tp:taxon-name-part> <tp:taxon-name-part taxon-name-part-type="species" reg="shuichengensis">shuichengensis</tp:taxon-name-part></tp:taxon-name></italic>.</p></caption><table rules="all" border="0"><tbody><tr><td rowspan="1" colspan="1">Voucher No.</td><td rowspan="1" colspan="1">T2366</td><td rowspan="1" colspan="1">T2367</td><td rowspan="1" colspan="1">T2368</td></tr><tr><td rowspan="1" colspan="1">Stage</td><td rowspan="1" colspan="1">35</td><td rowspan="1" colspan="1">35</td><td rowspan="1" colspan="1">31</td></tr><tr><td rowspan="1" colspan="1">TL</td><td rowspan="1" colspan="1">40.63</td><td rowspan="1" colspan="1">39.76</td><td rowspan="1" colspan="1">37.22</td></tr><tr><td rowspan="1" colspan="1">SVL</td><td rowspan="1" colspan="1">12.68</td><td rowspan="1" colspan="1">12.35</td><td rowspan="1" colspan="1">11.71</td></tr><tr><td rowspan="1" colspan="1">BH</td><td rowspan="1" colspan="1">4.59</td><td rowspan="1" colspan="1">4.51</td><td rowspan="1" colspan="1">4.48</td></tr><tr><td rowspan="1" colspan="1">BW</td><td rowspan="1" colspan="1">5.42</td><td rowspan="1" colspan="1">5.44</td><td rowspan="1" colspan="1">5.36</td></tr><tr><td rowspan="1" colspan="1">SS</td><td rowspan="1" colspan="1">6.35</td><td rowspan="1" colspan="1">7.20</td><td rowspan="1" colspan="1">6.22</td></tr><tr><td rowspan="1" colspan="1">IOS</td><td rowspan="1" colspan="1">3.58</td><td rowspan="1" colspan="1">3.60</td><td rowspan="1" colspan="1">2.30</td></tr><tr><td rowspan="1" colspan="1">TL</td><td rowspan="1" colspan="1">27.89</td><td rowspan="1" colspan="1">26.59</td><td rowspan="1" colspan="1">25.20</td></tr><tr><td rowspan="1" colspan="1">TH</td><td rowspan="1" colspan="1">5.75</td><td rowspan="1" colspan="1">5.56</td><td rowspan="1" colspan="1">5.17</td></tr><tr><td rowspan="1" colspan="1">TMD</td><td rowspan="1" colspan="1">3.28</td><td rowspan="1" colspan="1">3.10</td><td rowspan="1" colspan="1">2.71</td></tr></tbody></table></table-wrap><fig id="F14046199" position="float" orientation="portrait"><object-id xmlns:xlink="http://www.w3.org/1999/xlink" content-type="arpha" xlink:type="simple">BF23AB25-3EE6-5F7E-B739-6CFE0C9C5CA0</object-id><object-id xmlns:xlink="http://www.w3.org/1999/xlink" content-type="doi" xlink:type="simple">10.3897/BDJ.14.e188165.figure4</object-id><label>Figure 3.</label><caption><p><italic><tp:taxon-name><tp:taxon-name-part taxon-name-part-type="genus" reg="Boulenophrys">Boulenophrys</tp:taxon-name-part> <tp:taxon-name-part taxon-name-part-type="species" reg="shuichengensis">shuichengensis</tp:taxon-name-part></tp:taxon-name></italic> tadpole.</p></caption><graphic xmlns:xlink="http://www.w3.org/1999/xlink" xlink:href="bdj-14-e188165-g003.png" position="float" id="oo_1571060.png" orientation="portrait" xlink:type="simple"><uri content-type="original_file" xlink:type="simple">https://binary.pensoft.net/fig/1571060</uri></graphic></fig></tp:treatment-sec></tp:taxon-treatment>
