# Supplementary material for: The taxonomic status and range distribution of Boulenophrys shuichengensis (Anura, Megophryidae)
Source: Biodivers Data J. 2026 Apr 7;14:e188165. doi: 10.3897/BDJ.14.e188165 (PMC13080386; doi:10.3897/BDJ.14.e188165)
Supplement: Supplementary material 1 — Table S1 [file bdj-14-e188165-s001.xlsx]

## Sheet: Sheet1
ID	Boulenophrys species	Voucher ID	Locality	16S rRNA	CO1
1	B. shuichengensis	T2366	China, Guizhou, Shuicheng, Mt Fenghuang	PZ240418	PZ236404
2	B. shuichengensis	T2367	China, Guizhou, Shuicheng, Mt Fenghuang	PZ240417	PZ236405
3	B. shuichengensis	T2368	China, Guizhou, Shuicheng, Mt Fenghuang	PZ240416	PZ236406
4	B. shuichengensis	NNU040609	China, Yunnan, Zhaotong, Weixin	PZ240409	PZ236397
5	B. shuichengensis	NNU040610	China, Yunnan, Zhaotong, Weixin	PZ240410	PZ236398
6	B. shuichengensis	NNU040611	China, Yunnan, Zhaotong, Weixin	PZ240411	PZ236399
7	B. shuichengensis	NNU040612	China, Yunnan, Zhaotong, Weixin	PZ240412	PZ236400
8	B. shuichengensis	NNU040613	China, Yunnan, Zhaotong, Weixin	PZ240413	PZ236401
9	B. shuichengensis	NNU040619	China, Yunnan, Zhaotong, Weixin	PZ240414	PZ236402
10	B. shuichengensis	NNU040620	China, Yunnan, Zhaotong, Weixin	PZ240415	PZ236403
11	B. shuichengensis	CIBDF202100812003	/	OK017490	OK012067
12	B. shuichengensis	CIBDF202100812010	/	OK017491	OK012068
13	B. shuichengensis	CIBDF202100812011	/	OK017492	OK012069
14	B. shuichengensis	JSU HJ2025005	China: Chongqing	PX124142	PX122102
15	B. shuichengensis	CIBDF202100812001	China, Guizhou, Dafang	OK017489	OK012066
16	B. acuta	SYS a002266	China, Guangdong, Fengkai	KJ579119	MH406122
17	B. angka	KIZ 040591	Thailand, Chiang Mai, Doi Inthanon	MN508052	/
18	B. anlongensis	CIB AL20190531018	China, Guizhou, Anlong	MT823184	MT823261
19	B. baishanzuensis	CIB QY20200719002	China, Zhejiang, Qingyuan	MW001151	MT998292
20	B. baolongensis	KIZ 019216	China, Chongqing, Wushan	KX811813	KX812093
21	B. binchuanensis	KIZ 019441	China, Yunnan, Mt Jizu	KX811849	KX812112
22	B. binlingensis	KIZ 025807	China, Sichuan, Mt Wawu	KX811852	KX812115
23	B. binlingensis	SYSa005314	China, Sichuan, Mt Wawu	MH406893	MH406355
24	B. boettgeri	KIZ YPXJK033	China, Fujian, Mt Wuyi	KX811814	KX812104
25	B. brachykolos	SYS a002258	China, Hong Kong	KJ560403	MH406120
26	B. caobangensis	IEBR 4385	Vietnam, Cao Bang, Nguyen Binh	LC483945	/
27	B. caudoprocta	SYS a004293	China, Hunan, Sangzhi	MH406796	MH406258
28	B. cheni	SYS a004050	China, Jiangxi, Mt Jinggang	MF667873	MH406241
29	B. chishuiensis	SYS a004953	China, Guizhou, Chishui	MH406867	MH406329
30	B. congjiangensis	GZNU 20200706003	China, Guizhou, Congjiang	MW959773	MW959761
31	B. daiyunensis	SYS a007711	China, Fujian, Tong’an	MW367054	MW365504
32	B. daoji	SYS a006212	China, Zhejiang, Mt Tiantai	MW367047	MW365497
33	B. daweimontis	KIZ 048997	China, Yunnan, Mt Dawei	KX811867	KX812125
34	B. dongguanensis	SYS a002007	China, Guangdong, Dongguan	MH406654	MH406090
35	B. dupanglingensis	HUNU 22SA05	China, Hunan, Dupangling Nature Reserve	OP548599	OP550328
36	B. elongata	GEPa155	China, Guangdong, Huizhou, Mt Lianhua	OR601595	OR597101
37	B. fanjingmontis	SYS a004350	China, Guizhou, Mt Fanjing	MH406808	MH406270
38	B. fansipanensis	AMS R186115	Vietnam, Lao Cai, Sapa	MH514887	MW086548
39	B. fengshunensis	SYS a004724	China, Guangdong, Fengshun	MH406848	MH406310
40	B. frigida	AMS R186131	Vietnam, Lao Cai, Bat Xat	MT364279	MW086550
41	B. gaolanensis	SYS a009225	China, Guangdong, Zhuhai, Gaolan	PQ217847	PQ218778
42	B. hengshanensis	CSUFT HS210612	China, Hunan, Mt Hengshan	ON209291	/
43	B. hoanglienensis	VNMN 2018.02	Vietnam, Lao Cai, Sapa	MH514889	MW086551
44	B. hungtai	SYS a007577	China, Guangdong, Jiexi	OL635594	OL634861
45	B. insularis	SYS a002171	China, Guangdong, Nan’ao	MH406665	MH406105
46	B. jiangi	CIB KKS20180722006	China, Guizhou, Kuankuoshui	MN107743	MN107748
47	B. jingdongensis	SYS a003928	China, Yunnan, Mt Wuliang	MH406773	MH406232
48	B. jinggangensis	SYS a004028	China, Jiangxi, Mt Jinggang	MH406780	MH406239
49	B. jiulianensis	SYS a004218	China, Jiangxi, Mt Jiulian	MH406790	MH406252
50	B. kuatunensis	SYS a003449	China, Jiangxi, Mt Wuyi	MF667881	MH406206
51	B. leishanensis	KIZ 049172	China, Guizhou, Mt Leigong	KX811825	KX812102
52	B. liboensis	GNUG 20150813001	China, Guizhou, Libo	MF285253	/
53	B. lichun	CIB 121428	China, Fujian, Ningde	PQ309137	PQ300665
54	B. lini	KIZ 07053	China, Jiangxi, Mt Jinggang	KX811842	KX812110
55	B. lishuiensis	SYS a008445	China, Zhejiang, Liandu	OQ180984	OQ180872
56	B. lushuiensis	CIB YN201909289	China, Yunnan, Lushui	MW001226	MW000913
57	B. minor	KIZ YPX37545	China, Sichuan, Dujiangyan	KX811895	KX812144
58	B. mirabilis	SYS a002289	China, Guangxi, Lingui	MH406681	MH406127
59	B. mufumontana	SYS a006419	China, Hunan, Mt Mufu	MK524107	MK524138
60	B. nankunensis	SYS a004503	China, Guangdong, Mt Nankun	MH406824	MH406286
61	B. nanlingensis	SYS a001962	China, Guangdong, Ruyuan	MH406645	MH406081
62	B. obesa	SYS a002275	China, Guangdong, Fengkai	KJ579123	MH406125
63	B. ombrophila	CIB WY18082308	China, Fujian, Mt Wuyi	MW001159	MT998300
64	B. omeimontis	KIZ 025765	China, Sichuan, Mt Emei	KX811884	KX812136
65	B. palpebralespinosa	KIZ 011650	Vietnam, Thanh Hoa, Pu Hu	KX811889	KX812138
66	B. pepe	GEP a207	China, Guangdong, Qingyuan	PQ131151	PQ130479
67	B. puningensis	SYS a005770	China, Guangdong, Puning	OL635585	OL634853
68	B. qianbeiensis	CIBTZ20190608015	China, Guizhou, Huanglian Nature Reserve	MT651553	MT654520
69	B. qianbeiensis	CIBTZ20190608017	China, Guizhou, Huanglian Nature Reserve	MT651554	MT654521
70	B. rubrimera	AMS R177676	Vietnam, Lao Cai, Sapa	MF536419	MW086542
71	B. sangzhiensis	SYS a004313	China, Hunan, Sangzhi	MH406802	MH406264
72	B. sangzhiensis	CIBSZ2012062005	China, Hunan, Badagongshan Nature Reserve	MT651558	MT654525
73	B. sanmingensis	SYS a007057	China, Jiangxi, Mt Magu	MW367051	MW365501
74	B. shimentaina	SYS a002077	China, Guangdong, Yingde	MH406655	MH406092
75	B. shunhuangensis	HNNU 16SH04	China, Hunan, Mt Shunhuang	MK836027	/
76	B. spinata	KIZ 016100	China, Guizhou, Mt Leigong	KX811864	KX812119
77	B. spinata	CIBLS20190801002	China, Guizhou, Mt Leigong	MT651551	MT654518
78	B. tongboensis	SYS a003227	China, Jiangxi, Mt Tongbo	MH406744	MH406201
79	B. tuberogranulata	KIZ YPX10987	China, Hunan, Sangzhi	KX811823	KX812095
80	B. wugongensis	SYS a004801	China, Jiangxi, Anfu	MH406854	MH406316
81	B. wuliangshanensis	SYS a003924	China, Yunnan, Mt Wuliang	MH406771	MH406230
82	B. wushanensis	KIZ YPX47799	China, Chongqing, Wushan	KX811835	/
83	B. xiangnanensis	SYS a002874	China, Hunan, Shuangpai	MH406713	MH406165
84	B. xianjuensis	CIB XJ190503	China, Zhejiang, Xianju	MN563758	MN563774
85	B. xuefengmontis	SYS a007227	China, Hunan, Mt Xuefeng	OQ180973	OQ180861
86	B. yangmingensis	SYS a002888	China, Hunan, Shuangpai	MH406719	MH406171
87	B. yaoshanensis	SYS a004878	China, Guangxi, Jinxiu	MH406863	MH406325
88	B. yezhongensis	CIBSC20240531001	China, Guizhou, Shuicheng	PV469438	PV491548
89	B. yezhongensis	CIBSC20240531002	China, Guizhou, Shuicheng	PV469439	PV491549
90	B. yingdeensis	SYS a004721	China, Guangdong, Yingde	MH406846	MH406308
91	B. yunkaiensis	SYS a004694	China, Guangdong, Xinyi	MH406845	MH406307
92	B. changyangensis	MT CY20220806005	China, Hubei, Changyang	/	PV768629
93	B. daxuemontis	CIB JL20230630024	China, Sichuan, Junlian, Mt Daxue	PV469383	PV480507
94	B. huangniushiensis	SYS a009331	China: Jiangxi: Jiulianshan National Nature Reserve, Huangniushi station	PX121631	PX121627
95	Xenophrys mangshanensis	SYS a002177	China, Guangdong, Huaiji	MH406666	MH406106
96	Xenophrys glandulosa	SYS a003757	China, Yunnan, Mt Gaoligong	MH406754	MH406213

## Sheet: Sheet3
B. shuichengensis
B. acuta
B. angka
B. anlongensis
B. baishanzuensis
B. baolongensis
B. binchuanensis
B. binlingensis
B. boettgeri
B. brachykolos
B. caobangensis
B. caudoprocta
B. cheni
B. chishuiensis
B. congjiangensis
B. daiyunensis
B. daoji
B. daweimontis
B. dongguanensis
B. dupanglingensis
B. elongata
B. fanjingmontis
B. fansipanensis
B. fengshunensis
B. frigida
B. gaolanensis
B. hengshanensis
B. hoanglienensis
B. hungtai
B. insularis
B. jiangi
B. jingdongensis
B. jinggangensis
B. jiulianensis
B. kuatunensis
B. leishanensis
B. liboensis
B. lichun
B. lini
B. lishuiensis
B. lushuiensis
B. minor
B. mirabilis
B. mufumontana
B. nankunensis
B. nanlingensis
B. obesa
B. ombrophila
B. omeimontis
B. palpebralespinosa
B. pepe
B. puningensis
B. qianbeiensis
B. rubrimera
B. sangzhiensis
B. sanmingensis
B. shimentaina
B. shunhuangensis
B. spinata
B. tongboensis
B. tuberogranulata
B. wugongensis
B. wuliangshanensis
B. wushanensis
B. xiangnanensis
B. xianjuensis
B. xuefengmontis
B. yangmingensis
B. yaoshanensis
B. yezhongensis
B. yingdeensis
B. yunkaiensis
B. changyangensis
B. daxuemontis
B. huangniushiensis
Xenophrys mangshanensis
Xenophrys glandulosa
