# Supplementary material for: The taxonomic status and range distribution of Boulenophrys shuichengensis (Anura, Megophryidae)
Source: Biodivers Data J. 2026 Apr 7;14:e188165. doi: 10.3897/BDJ.14.e188165 (PMC13080386; doi:10.3897/BDJ.14.e188165)
Supplement: Supplementary material 2 — Table S2 [file bdj-14-e188165-s002.xls]

## Sheet: MatrixOutput
Table S1. Genetic distance of 16s sequences
Species name	1	2	3	4	5	6	7	8	9	10	11	12	13	14	15	16	17	18	19	20	21	22	23	24	25	26	27	28	29	30	31	32	33	34	35	36	37	38	39	40	41	42	43	44	45	46	47	48	49
Boulenophrys shuichengensis T2366		0	0	0	0	0	0.3	0	0	0	0	0	0	0	0	1.4	1.4	1.2	0.9	0.8	1.1	1	1	0.8	1.2	1.1	1	0.7	1.2	1	1.1	1	1	1.1	0.9	0.9	1	1	1.1	1.1	1.2	0.7	1	0.8	0.8	1.6	1.1	1	0.9
Boulenophrys shuichengensis T2367	0		0	0	0	0	0.3	0	0	0	0	0	0	0	0	1.4	1.4	1.2	0.9	0.8	1.1	1	1	0.8	1.2	1.1	1	0.7	1.2	1	1.1	1	1	1.1	0.9	0.9	1	1	1.1	1.1	1.2	0.7	1	0.8	0.8	1.6	1.1	1	0.9
Boulenophrys shuichengensis T2368	0	0		0	0	0	0.3	0	0	0	0	0	0	0	0	1.4	1.4	1.2	0.9	0.8	1.1	1	1	0.8	1.2	1.1	1	0.7	1.2	1	1.1	1	1	1.1	0.9	0.9	1	1	1.1	1.1	1.2	0.7	1	0.8	0.8	1.6	1.1	1	0.9
Boulenophrys shuichengensis NNU040609	0	0	0		0	0	0.3	0	0	0	0	0	0	0	0	1.4	1.4	1.2	0.9	0.8	1.1	1	1	0.8	1.2	1.1	1	0.7	1.2	1	1.1	1	1	1.1	0.9	0.9	1	1	1.1	1.1	1.2	0.7	1	0.8	0.8	1.6	1.1	1	0.9
Boulenophrys shuichengensis NNU040610	0	0	0	0		0	0.3	0	0	0	0	0	0	0	0	1.4	1.4	1.2	0.9	0.8	1.1	1	1	0.8	1.2	1.1	1	0.7	1.2	1	1.1	1	1	1.1	0.9	0.9	1	1	1.1	1.1	1.2	0.7	1	0.8	0.8	1.6	1.1	1	0.9
Boulenophrys shuichengensis NNU040611	0	0	0	0	0		0.3	0	0	0	0	0	0	0	0	1.4	1.4	1.2	0.9	0.8	1.1	1	1	0.8	1.2	1.1	1	0.7	1.2	1	1.1	1	1	1.1	0.9	0.9	1	1	1.1	1.1	1.2	0.7	1	0.8	0.8	1.6	1.1	1	0.9
Boulenophrys shuichengensis NNU040612	0.3	0.3	0.3	0.3	0.3	0.3		0.3	0.3	0.3	0.3	0.3	0.3	0.3	0.3	1.4	1.4	1.3	0.9	0.9	1.1	1	1	0.8	1.3	1.1	1	0.8	1.3	1	1.1	1	1.1	1.1	1	1	1	1	1.2	1.2	1.2	0.8	1	0.9	0.9	1.6	1.2	1	0.9
Boulenophrys shuichengensis NNU040613	0	0	0	0	0	0	0.3		0	0	0	0	0	0	0	1.4	1.4	1.2	0.9	0.8	1.1	1	1	0.8	1.2	1.1	1	0.7	1.2	1	1.1	1	1	1.1	0.9	0.9	1	1	1.1	1.1	1.2	0.7	1	0.8	0.8	1.6	1.1	1	0.9
Boulenophrys shuichengensis NNU040619	0	0	0	0	0	0	0.3	0		0	0	0	0	0	0	1.4	1.4	1.2	0.9	0.8	1.1	1	1	0.8	1.2	1.1	1	0.7	1.2	1	1.1	1	1	1.1	0.9	0.9	1	1	1.1	1.1	1.2	0.7	1	0.8	0.8	1.6	1.1	1	0.9
Boulenophrys shuichengensis NNU040620	0	0	0	0	0	0	0.3	0	0		0	0	0	0	0	1.4	1.4	1.2	0.9	0.8	1.1	1	1	0.8	1.2	1.1	1	0.7	1.2	1	1.1	1	1	1.1	0.9	0.9	1	1	1.1	1.1	1.2	0.7	1	0.8	0.8	1.6	1.1	1	0.9
Boulenophrys shuichengensis CIBDF202100812003	0	0	0	0	0	0	0.3	0	0	0		0	0	0	0	1.4	1.4	1.2	0.9	0.8	1.1	1	1	0.8	1.2	1.1	1	0.7	1.2	1	1.1	1	1	1.1	0.9	0.9	1	1	1.1	1.1	1.2	0.7	1	0.8	0.8	1.6	1.1	1	0.9
Boulenophrys shuichengensis CIBDF202100812010	0	0	0	0	0	0	0.3	0	0	0	0		0	0	0	1.4	1.4	1.2	0.9	0.8	1.1	1	1	0.8	1.2	1.1	1	0.7	1.2	1	1.1	1	1	1.1	0.9	0.9	1	1	1.1	1.1	1.2	0.7	1	0.8	0.8	1.6	1.1	1	0.9
Boulenophrys shuichengensis CIB DF202100812011	0	0	0	0	0	0	0.3	0	0	0	0	0		0	0	1.4	1.4	1.2	0.9	0.8	1.1	1	1	0.8	1.2	1.1	1	0.7	1.2	1	1.1	1	1	1.1	0.9	0.9	1	1	1.1	1.1	1.2	0.7	1	0.8	0.8	1.6	1.1	1	0.9
Boulenophrys shuichengensis JSU HJ2025005	0	0	0	0	0	0	0.3	0	0	0	0	0	0		0	1.4	1.4	1.2	0.9	0.8	1.1	1	1	0.8	1.2	1.1	1	0.7	1.2	1	1.1	1	1	1.1	0.9	0.9	1	1	1.1	1.1	1.2	0.7	1	0.8	0.8	1.6	1.1	1	0.9
Boulenophrys shuichengensis CIB DF202100812001	0	0	0	0	0	0	0.3	0	0	0	0	0	0	0		1.4	1.4	1.2	0.9	0.8	1.1	1	1	0.8	1.2	1.1	1	0.7	1.2	1	1.1	1	1	1.1	0.9	0.9	1	1	1.1	1.1	1.2	0.7	1	0.8	0.8	1.6	1.1	1	0.9
Boulenophrys acuta SYS a002266	6.8	6.8	6.8	6.8	6.8	6.8	7.1	6.8	6.8	6.8	6.8	6.8	6.8	6.8	6.8		1.5	1.4	1.3	1.3	1.4	1.4	1.4	1.3	1.3	1.5	1.3	1.4	1.5	1.2	1.4	1.3	1.3	1.3	1.4	1.3	1.5	1.5	1.4	1.4	1.2	1.3	1.3	1.4	1.4	1.8	1.4	1.3	1.4
Boulenophrys angka KIZ 040591	7.1	7.1	7.1	7.1	7.1	7.1	7.4	7.1	7.1	7.1	7.1	7.1	7.1	7.1	7.1	9.7		1.3	1.4	1.5	1.3	1.2	1.2	1.3	1.7	1.2	1.4	1.4	1.5	1.4	1.5	1.4	1.1	1.5	1.4	1.4	1.3	1.3	1.5	1.3	1.5	1.3	1.3	1.4	1.5	1.8	1.1	1.5	1.4
Boulenophrys anlongensis CIB AL20190531018	6	6	6	6	6	6	6.3	6	6	6	6	6	6	6	6	8.2	5.7		1.3	1.3	0.9	1	1	1.2	1.3	1.1	1.3	1.3	1.2	1.3	1.3	1.4	1.1	1.4	1.4	1.3	1.1	1.2	1.3	1.2	1.4	1.2	1.1	1.4	1.4	1.7	1.1	1.2	1.3
Boulenophrys baishanzuensis CIB QY20200719002	3.1	3.1	3.1	3.1	3.1	3.1	3.4	3.1	3.1	3.1	3.1	3.1	3.1	3.1	3.1	7.1	7.7	6		1	1.2	1.1	1.1	0.7	1.2	1.3	1.1	1	1.2	1	1.1	1	1.1	0.9	1	1	1.1	1.1	1.1	1.2	1.3	1	1	1	1	1.7	1.3	1.2	1
Boulenophrys baolongensis KIZ 019216	2.6	2.6	2.6	2.6	2.6	2.6	2.8	2.6	2.6	2.6	2.6	2.6	2.6	2.6	2.6	6.3	8.2	6.8	4		1.1	1	1	0.9	1.2	1.3	0.9	0.8	1.3	0.9	1.1	1.1	1.1	1.1	1.1	1	1	1.1	1.1	1.2	1.2	1	1.1	1	1	1.6	1.1	1.1	1
Boulenophrys binchuanensis KIZ 019441	4.5	4.5	4.5	4.5	4.5	4.5	4.8	4.5	4.5	4.5	4.5	4.5	4.5	4.5	4.5	7.4	6	3.4	6	5.1		0.7	0.7	1.1	1.3	0.9	1.1	1.1	1.2	1.1	1.1	1.3	0.8	1.3	1.3	1.1	0.8	1.1	1.2	1	1.3	1.1	0.9	1.3	1.3	1.5	0.9	1.1	1.2
Boulenophrys binlingensis KIZ 025807	4	4	4	4	4	4	4.3	4	4	4	4	4	4	4	4	7.4	5.7	4.3	5.4	4.3	2		0	1	1.3	1	1	1	1.2	1.2	1.1	1.2	0.7	1.3	1.2	1.1	0.5	1.1	1.2	1	1.4	1	0.8	1.2	1.2	1.6	0.8	1.1	1.1
Boulenophrys binlingensis SYS a005314	4	4	4	4	4	4	4.3	4	4	4	4	4	4	4	4	7.4	5.7	4.3	5.4	4.3	2	0		1	1.3	1	1	1	1.2	1.2	1.1	1.2	0.7	1.3	1.2	1.1	0.5	1.1	1.2	1	1.4	1	0.8	1.2	1.2	1.6	0.8	1.1	1.1
Boulenophrys boettgeri KIZ YPXJK033	2	2	2	2	2	2	2.3	2	2	2	2	2	2	2	2	6	6.5	5.4	1.7	2.8	4.3	3.7	3.7		1.1	1.1	1	0.7	1.1	0.9	0.9	0.9	0.9	1	0.8	1	1	1.1	1.1	1	1.3	0.7	1	1	1	1.6	1.2	1	0.8
Boulenophrys brachykolos SYS a002258	5.4	5.4	5.4	5.4	5.4	5.4	5.7	5.4	5.4	5.4	5.4	5.4	5.4	5.4	5.4	7.1	10.8	6.8	5.4	5.4	6.3	7.4	7.4	5.1		1.5	1.3	1.3	1.4	1.1	1.3	1.2	1.4	1.3	1.2	1.3	1.4	1.3	1.2	1.4	1.4	1.2	1.3	1.3	1.3	1.7	1.5	1.3	1.2
Boulenophrys caobangensis IEBR 4385	4.8	4.8	4.8	4.8	4.8	4.8	4.8	4.8	4.8	4.8	4.8	4.8	4.8	4.8	4.8	8.8	5.1	4.3	6.3	6.3	3.1	3.4	3.4	4.5	8		1.3	1.2	1.2	1.3	1.3	1.3	0.9	1.4	1.3	1.3	1	1.2	1.3	1.1	1.5	1	1.1	1.3	1.4	1.6	1.1	1.2	1.3
Boulenophrys caudoprocta SYS a004293	3.4	3.4	3.4	3.4	3.4	3.4	3.7	3.4	3.4	3.4	3.4	3.4	3.4	3.4	3.4	6.5	7.4	6.5	4.5	2.8	5.1	4	4	3.4	6.8	5.7		1	1.3	1.1	1.1	1.1	1.1	1.2	1.2	1.1	1	1.2	1.2	1.2	1.4	1	1.1	1.1	1.2	1.7	1.1	1.2	1
Boulenophrys cheni SYS a004050	2	2	2	2	2	2	2.3	2	2	2	2	2	2	2	2	7.1	7.4	6	3.4	2.3	4.3	3.7	3.7	1.7	5.7	5.1	3.7		1.2	1	1	1	1	1	1	1	0.9	1	1.2	1	1.2	0.8	1.1	0.9	0.9	1.6	1	0.9	1
Boulenophrys chishuiensis SYS a004953	6.3	6.3	6.3	6.3	6.3	6.3	6.5	6.3	6.3	6.3	6.3	6.3	6.3	6.3	6.3	9.4	7.7	6	5.7	7.1	6	5.7	5.7	4.8	7.7	5.7	6.8	6		1.4	1.2	1.3	1.2	1.4	1.3	1.3	1.2	1.2	1.4	1.3	1.5	1.1	1.1	1.3	1.3	1.5	1.3	1.2	1.3
Boulenophrys congjiangensis GZNU 20200706003	3.4	3.4	3.4	3.4	3.4	3.4	3.7	3.4	3.4	3.4	3.4	3.4	3.4	3.4	3.4	5.7	7.4	6.5	4.3	2.8	4.8	5.7	5.7	3.1	4.8	6	4	3.7	7.4		1.2	1	1.1	1.2	1.1	1	1.2	1.1	1.1	1.1	1.3	1	1.1	1	1.2	1.7	1.2	1.2	1
Boulenophrys daiyunensis SYS a007711	4.3	4.3	4.3	4.3	4.3	4.3	4.5	4.3	4.3	4.3	4.3	4.3	4.3	4.3	4.3	7.7	8.5	6.3	4.3	5.1	5.1	5.1	5.1	3.4	6.3	6.5	4.8	4	6	5.4		1.1	1.1	1.2	1.1	1.1	1.2	1.2	1.3	1.2	1.4	1.1	1.1	1	1.1	1.6	1.3	1.1	1.1
Boulenophrys daoji SYS a006212	3.7	3.7	3.7	3.7	3.7	3.7	4	3.7	3.7	3.7	3.7	3.7	3.7	3.7	3.7	6.5	7.7	7.4	4	4.3	6.3	6	6	2.8	4.8	6.3	4.5	3.4	7.1	4	4.5		1.2	1.3	1	1.1	1.1	1	1.3	1.2	1.3	0.9	1.1	1	1.1	1.7	1.2	1.1	1
Boulenophrys daweimontis KIZ 048997	4.3	4.3	4.3	4.3	4.3	4.3	4.5	4.3	4.3	4.3	4.3	4.3	4.3	4.3	4.3	6.5	4.5	4.3	4.5	4.5	2.6	2.3	2.3	3.4	7.7	3.4	4.5	4	6.3	4.8	5.4	5.1		1.3	1.1	1.1	0.8	1.1	1.2	1	1.4	1.1	0.9	1.2	1.2	1.6	0.8	1.1	1.2
Boulenophrys dongguanensis SYS a002007	4.5	4.5	4.5	4.5	4.5	4.5	4.8	4.5	4.5	4.5	4.5	4.5	4.5	4.5	4.5	7.4	9.7	7.7	3.4	4.8	6.3	6.3	6.3	3.7	7.4	7.7	6	3.7	7.4	6.3	5.7	6	5.7		1.2	1.2	1.3	1.4	1.2	1.4	1.3	1.2	1.3	1.2	1.2	1.6	1.5	1.3	1.2
Boulenophrys dupanglingensis HNUL 22SA05	3.1	3.1	3.1	3.1	3.1	3.1	3.4	3.1	3.1	3.1	3.1	3.1	3.1	3.1	3.1	7.4	7.4	7.1	3.7	4.5	6	5.4	5.4	2.6	6.3	6	5.1	3.4	6.5	4.3	4.5	3.7	4.8	5.1		1	1.2	1.2	1.2	1.2	1.3	0.9	1.2	1.1	1.2	1.6	1.2	1.1	0.9
Boulenophrys elongata GEPa155	3.4	3.4	3.4	3.4	3.4	3.4	3.7	3.4	3.4	3.4	3.4	3.4	3.4	3.4	3.4	6.5	7.7	6.5	3.7	3.7	5.4	5.1	5.1	3.7	6.3	6.5	5.1	3.7	6.8	4	4.5	4.5	4.3	5.4	4.3		1.1	1.1	1	1.2	1.4	1.1	1.1	1.1	1	1.6	1.1	1.1	1.1
Boulenophrys fanjingmontis SYS a004350	4	4	4	4	4	4	4.3	4	4	4	4	4	4	4	4	8	6	4.5	5.4	4.3	2.3	0.9	0.9	3.7	7.4	3.7	4	3.1	5.7	5.7	5.7	5.4	2.6	6.3	5.4	5.4		1	1.2	1	1.4	1	0.9	1.1	1.2	1.7	0.7	1.1	1.1
Boulenophrys fansipanensis AMS R186115	4	4	4	4	4	4	4.3	4	4	4	4	4	4	4	4	9.1	6.3	5.4	4.8	4.8	4.8	4.8	4.8	4.3	6.8	5.4	5.1	4.3	5.7	4.5	5.7	4.5	4.8	7.1	6	4.8	4		1.3	0.9	1.3	1	0.9	0.9	1	1.7	1.1	1.1	1.1
Boulenophrys fengshunensis SYS a004724	5.1	5.1	5.1	5.1	5.1	5.1	5.4	5.1	5.1	5.1	5.1	5.1	5.1	5.1	5.1	8	8.5	6.8	4.3	5.4	6	6.5	6.5	4.8	6.3	7.4	6.3	5.4	8.2	4.8	6.3	6.3	5.7	6	6	4.3	6.5	6.3		1.3	1.5	1.2	1.3	1.2	1.3	1.8	1.2	1.2	1.2
Boulenophrys frigida AMS R186131	4.5	4.5	4.5	4.5	4.5	4.5	4.8	4.5	4.5	4.5	4.5	4.5	4.5	4.5	4.5	7.7	6.3	5.4	5.4	5.1	4.3	4.3	4.3	3.7	7.1	4.5	4.8	3.7	6	4.3	5.1	5.4	4.3	7.4	5.4	5.7	4	2.8	6.3		1.4	1.1	0.9	1.1	1.2	1.6	0.9	1.1	1.1
Boulenophrys gaolanensis SYS a009225	5.1	5.1	5.1	5.1	5.1	5.1	5.4	5.1	5.1	5.1	5.1	5.1	5.1	5.1	5.1	5.7	9.9	8	7.1	5.7	6.5	7.4	7.4	6	7.1	8.8	7.4	6	9.1	5.7	7.1	6.3	7.1	6.8	6.5	7.1	7.4	6.8	8.8	7.1		1.3	1.3	1.3	1.2	1.6	1.4	1.2	1.4
Boulenophrys hengshanensis CSUFT HS210614	2	2	2	2	2	2	2.3	2	2	2	2	2	2	2	2	6.5	6.5	5.4	3.4	3.4	4.3	3.7	3.7	1.7	5.7	4	3.7	2.3	4.8	3.7	4	3.4	4.5	4.8	2.8	4.3	3.7	4.3	6	4.3	6		0.9	1	1.1	1.6	1.1	1.1	0.8
Boulenophrys hoanglienensis VNMN 2018.02	3.7	3.7	3.7	3.7	3.7	3.7	4	3.7	3.7	3.7	3.7	3.7	3.7	3.7	3.7	7.1	6.5	4.5	4.5	4.5	3.1	2.8	2.8	3.4	6.5	4.5	4.3	4	5.1	4.8	4.8	5.1	3.4	6	5.1	4.8	3.1	3.1	6.8	3.1	6.5	3.4		1.1	1.1	1.6	1	1.1	1
Boulenophrys hungtai SYS a007577	2.6	2.6	2.6	2.6	2.6	2.6	2.8	2.6	2.6	2.6	2.6	2.6	2.6	2.6	2.6	7.7	8	7.4	3.4	4	6	5.4	5.4	3.4	5.7	6.3	4.3	2.8	6.5	4.3	3.7	4	5.7	4.8	4.5	4.3	4.8	3.7	5.4	4.8	6.5	4	5.1		0.7	1.6	1.2	1.1	1
Boulenophrys insularis SYS a002171	3.1	3.1	3.1	3.1	3.1	3.1	3.4	3.1	3.1	3.1	3.1	3.1	3.1	3.1	3.1	8	8.8	7.7	4	4.3	6.3	5.7	5.7	4	6.3	7.1	5.4	3.4	6.8	5.4	4.5	4.5	6	5.4	5.1	4.3	5.4	4.8	6	5.7	6.3	4.5	5.4	1.7		1.6	1.3	1.1	1.1
Boulenophrys jiangi CIB KKS20180722006	9.4	9.4	9.4	9.4	9.4	9.4	9.7	9.4	9.4	9.4	9.4	9.4	9.4	9.4	9.4	11.9	12.5	11.1	10.5	9.7	9.4	9.9	9.9	9.7	11.9	10.2	10.8	9.7	8	10.2	10.2	11.4	9.9	9.7	9.7	9.9	10.8	10.2	11.6	9.9	9.9	9.9	9.9	10.2	10.5		1.7	1.5	1.7
Boulenophrys jingdongensis SYS a003928	5.1	5.1	5.1	5.1	5.1	5.1	5.4	5.1	5.1	5.1	5.1	5.1	5.1	5.1	5.1	7.7	4.5	4.5	6	5.1	3.4	2.6	2.6	4.8	8.5	4	4.5	4.3	6.5	5.4	6.3	6	2.6	7.7	6	4.8	2.3	4.3	6	3.7	8.5	4.8	4.3	5.7	6.3	11.1		1.2	1.3
Boulenophrys jinggangensis SYS a004028	3.4	3.4	3.4	3.4	3.4	3.4	3.7	3.4	3.4	3.4	3.4	3.4	3.4	3.4	3.4	6.8	8.5	6	5.4	4.8	4.8	4.5	4.5	3.7	6	5.1	5.7	3.1	6.3	5.1	4.5	4.8	5.1	6.8	4.8	5.1	4.8	5.4	6	4.5	5.7	4.3	5.1	4.3	4.5	8.8	5.4		1.1
Boulenophrys jiulianensis SYS a004218	2.8	2.8	2.8	2.8	2.8	2.8	3.1	2.8	2.8	2.8	2.8	2.8	2.8	2.8	2.8	7.4	8	6.5	3.7	3.7	5.7	5.1	5.1	2.6	6	6	4	3.1	6.8	3.4	4.3	3.7	5.4	5.7	3.1	4.5	5.1	4.5	6.3	4.5	6.8	2.6	3.7	3.7	4.8	11.4	6.3	5.1
Boulenophrys kuatunensis SYS a003449	2.3	2.3	2.3	2.3	2.3	2.3	2.6	2.3	2.3	2.3	2.3	2.3	2.3	2.3	2.3	7.4	8.2	6.8	2	3.7	5.7	5.1	5.1	2.6	5.4	5.4	4.3	3.1	6	4.5	4	3.7	4.8	3.4	4	4	5.1	5.1	5.1	5.7	7.4	3.1	4.8	2.6	3.1	10.2	6.3	4.5	4
Boulenophrys leishanensis KIZ 049172	2.3	2.3	2.3	2.3	2.3	2.3	2.6	2.3	2.3	2.3	2.3	2.3	2.3	2.3	2.3	6.8	6.8	5.7	3.7	3.1	4.3	4	4	2	5.7	5.4	4.5	2.6	6.3	3.4	4.3	4	4.3	5.7	3.1	3.4	4	4.5	5.4	4.5	5.7	2.6	4.3	4.3	4.8	9.4	4.8	4	3.4
Boulenophrys liboensis GNUG 20150813001	3.1	3.1	3.1	3.1	3.1	3.1	3.4	3.1	3.1	3.1	3.1	3.1	3.1	3.1	3.1	7.1	8.2	6	3.1	4	6	5.4	5.4	2.3	5.1	5.7	4.5	3.4	6	4.3	5.1	3.4	5.1	5.1	4.3	4.8	5.4	5.4	6.5	5.4	7.1	3.4	4.5	4.5	5.1	11.4	6.5	5.4	3.7
Boulenophrys lichun CIB 121428	3.4	3.4	3.4	3.4	3.4	3.4	3.7	3.4	3.4	3.4	3.4	3.4	3.4	3.4	3.4	7.1	6.8	5.7	2.6	4.3	5.1	4.5	4.5	2	6	5.4	4.8	2.6	5.7	4.5	3.4	3.7	3.7	4.8	3.4	2.3	4.3	4.3	5.1	4	6.5	3.1	4.3	3.7	3.7	10.5	4.5	4	4
Xenophrys lini KIZ 07053	5.1	5.1	5.1	5.1	5.1	5.1	5.4	5.1	5.1	5.1	5.1	5.1	5.1	5.1	5.1	6.8	8.5	6.3	4	5.7	5.7	5.7	5.7	3.7	4.8	6.5	6	4.3	7.4	5.1	5.1	4.8	5.4	5.7	5.1	5.7	5.1	6.3	5.7	5.4	7.4	4.8	6	4.3	4.8	11.1	6.3	4.5	5.7
Boulenophrys lishuiensis SYS a008445	3.4	3.4	3.4	3.4	3.4	3.4	3.7	3.4	3.4	3.4	3.4	3.4	3.4	3.4	3.4	6.5	8.2	6.8	2.8	3.7	5.1	4.8	4.8	2	6	6.3	4	3.7	6	4	4.3	3.4	4.5	4.5	4.5	4	5.1	5.1	6	5.4	6	3.7	4	4.5	4.8	10.2	6.5	5.4	3.7
Boulenophrys lushuiensis CIB YN201909289	4.3	4.3	4.3	4.3	4.3	4.3	4.5	4.3	4.3	4.3	4.3	4.3	4.3	4.3	4.3	8.5	6.5	5.4	6.3	5.1	4	3.7	3.7	5.1	8.2	4.3	4.5	5.1	7.1	5.7	6.3	6.8	3.7	7.7	6.8	6	4	5.1	6.8	4.3	8.5	4.8	3.7	6	6.5	11.4	4	6.3	4.5
Boulenophrys minor KIZ YPX37545	6.8	6.8	6.8	6.8	6.8	6.8	7.1	6.8	6.8	6.8	6.8	6.8	6.8	6.8	6.8	8.2	7.7	7.1	5.7	7.7	6	6.3	6.3	4.8	8.2	5.7	6.8	6.5	2.8	7.4	7.1	7.7	6.3	7.4	6.8	7.4	6.3	6.8	8.2	5.7	9.4	5.4	5.7	7.7	8	8.5	7.1	6.8	7.4
Boulenophrys mirabilis SYS a002289	3.4	3.4	3.4	3.4	3.4	3.4	3.7	3.4	3.4	3.4	3.4	3.4	3.4	3.4	3.4	6.5	8	6.3	3.7	4.3	5.1	5.1	5.1	2.6	6	6	4.5	3.1	6.5	3.4	4.3	4.3	4.8	6.3	3.7	4.3	5.1	5.7	5.7	4.8	6.8	3.1	4.8	4.3	5.4	10.5	5.1	4.5	3.4
Boulenophrys mufumontana SYS a006419	3.4	3.4	3.4	3.4	3.4	3.4	3.4	3.4	3.4	3.4	3.4	3.4	3.4	3.4	3.4	8.2	8.2	6.8	4.3	4.3	5.4	4.8	4.8	3.1	6.8	5.7	4.5	3.7	6	5.1	5.4	5.1	5.1	5.7	5.1	4.5	5.1	5.4	6	5.4	7.7	4.3	4.5	4.5	4.5	9.9	6	4.5	4.5
Boulenophrys nankunensis SYS a004503	3.4	3.4	3.4	3.4	3.4	3.4	3.7	3.4	3.4	3.4	3.4	3.4	3.4	3.4	3.4	8.5	9.1	7.4	3.4	3.7	6.3	5.1	5.1	3.7	6.5	7.1	5.1	2.3	7.4	5.1	4.5	5.1	5.7	2.8	4.3	4.3	4.8	5.7	5.4	6	7.1	4.3	5.4	3.4	4	10.5	6.3	5.4	4.5
Boulenophrys nanlingensis SYS a001962	5.1	5.1	5.1	5.1	5.1	5.1	5.4	5.1	5.1	5.1	5.1	5.1	5.1	5.1	5.1	6.8	9.7	7.4	4.3	6	5.7	5.7	5.7	3.7	5.4	7.1	6.5	4.3	7.1	5.7	5.4	5.1	6	5.7	5.4	5.7	5.1	6.5	6.3	5.4	6.3	4.8	6	4.5	5.1	10.2	6.5	5.4	5.7
Boulenophrys obesa SYS a002275	4.8	4.8	4.8	4.8	4.8	4.8	5.1	4.8	4.8	4.8	4.8	4.8	4.8	4.8	4.8	7.1	8.2	7.1	2.8	5.7	6.5	6.5	6.5	2.8	6.8	6.8	6.3	3.4	7.1	4.8	5.4	4.5	5.1	4.3	4.3	4.3	6	6	4.8	5.7	7.7	4.5	6.3	4.5	5.1	10.5	6	5.4	5.4
Boulenophrys ombrophila CIB WY18082308	3.7	3.7	3.7	3.7	3.7	3.7	4	3.7	3.7	3.7	3.7	3.7	3.7	3.7	3.7	8.5	8	6.8	4	4.5	6	5.7	5.7	3.4	6.5	7.1	6	3.4	6.8	4.8	4.8	5.4	5.4	5.1	4.5	3.7	6	4.8	6.3	5.7	6.3	4	5.4	4.5	4.5	9.9	6.3	5.7	4.8
Boulenophrys omeimontis KIZ 025765	4.3	4.3	4.3	4.3	4.3	4.3	4.5	4.3	4.3	4.3	4.3	4.3	4.3	4.3	4.3	7.7	4.8	2.8	4.5	5.1	2.6	2.3	2.3	4	7.1	4	4.8	4	5.7	5.4	5.4	5.1	2.3	6.3	5.7	4.8	2	3.1	6.3	3.7	6.5	4	2.3	5.1	5.4	11.1	2.6	5.1	4.8
Boulenophrys palpebralespinosa KIZ 011650	6.8	6.8	6.8	6.8	6.8	6.8	7.1	6.8	6.8	6.8	6.8	6.8	6.8	6.8	6.8	7.7	5.7	6.8	7.4	6.3	4.5	4.8	4.8	5.7	8.8	5.1	6	6.5	8.5	5.4	8	7.7	4.5	8.5	7.7	7.1	5.4	6.5	8.5	5.7	8.2	6.3	5.7	7.7	8.5	11.6	5.7	7.4	7.7
Boulenophrys pepe GEP a207	3.7	3.7	3.7	3.7	3.7	3.7	4	3.7	3.7	3.7	3.7	3.7	3.7	3.7	3.7	7.1	7.1	6.5	3.4	4	5.4	4.8	4.8	2.3	6.3	5.7	5.1	1.7	6.5	4.3	4.5	3.4	4	3.7	3.1	4.3	4.3	5.4	5.4	4.8	7.1	3.4	5.1	4	4.5	10.2	4.8	4.8	4.3
Boulenophrys puningensis SYS a005770	3.7	3.7	3.7	3.7	3.7	3.7	4	3.7	3.7	3.7	3.7	3.7	3.7	3.7	3.7	8.8	8.8	7.1	5.1	4.5	5.4	6	6	4.5	6.5	7.1	5.7	4	6.8	5.4	4.8	4.8	6.3	6	5.7	4.5	5.1	4	6.5	6	6.5	4.8	5.4	3.4	4	10.2	6.3	5.1	5.4
Boulenophrys qianbeiensis CIB TZ20190608015	4.3	4.3	4.3	4.3	4.3	4.3	4.5	4.3	4.3	4.3	4.3	4.3	4.3	4.3	4.3	8	5.7	3.7	5.7	4.8	2	0.9	0.9	4	7.1	2.8	4.5	4	5.1	6	5.4	6.3	2.3	6.5	5.7	5.4	1.1	4.8	6.8	4.3	7.7	4	2.8	5.7	6	10.5	2.8	5.1	5.4
Boulenophrys qianbeiensis CIB TZ20190608017	4.3	4.3	4.3	4.3	4.3	4.3	4.5	4.3	4.3	4.3	4.3	4.3	4.3	4.3	4.3	8	5.7	3.7	5.7	4.8	2	0.9	0.9	4	7.1	2.8	4.5	4	5.1	6	5.4	6.3	2.3	6.5	5.7	5.4	1.1	4.8	6.8	4.3	7.7	4	2.8	5.7	6	10.5	2.8	5.1	5.4
Boulenophrys rubrimera AMS R177676	4.3	4.3	4.3	4.3	4.3	4.3	4.5	4.3	4.3	4.3	4.3	4.3	4.3	4.3	4.3	8.8	4.8	3.4	4.5	5.1	2.8	2.6	2.6	3.4	7.4	2.6	5.1	4	4.8	6	5.4	5.7	2.3	6.3	5.1	4.8	2.8	4.5	5.7	4.3	8.2	3.7	3.7	5.7	6	9.7	2.8	5.1	4.8
Boulenophrys sangzhiensis SYS a004313	3.7	3.7	3.7	3.7	3.7	3.7	4	3.7	3.7	3.7	3.7	3.7	3.7	3.7	3.7	8.2	5.7	4.8	5.7	4.5	2.6	1.1	1.1	4	7.7	4	4.3	4	6	6	6	6.3	2.8	6.5	5.7	5.7	0.9	4.3	6.8	4.8	7.7	4	3.4	5.1	5.7	10.5	3.1	5.7	5.4
Boulenophrys sangzhiensis CIB SZ2012062005	3.7	3.7	3.7	3.7	3.7	3.7	4	3.7	3.7	3.7	3.7	3.7	3.7	3.7	3.7	8.2	5.7	4.8	5.7	4.5	2.6	1.1	1.1	4	7.7	4	4.3	4	6	6	6	6.3	2.8	6.5	5.7	5.7	0.9	4.3	6.8	4.8	7.7	4	3.4	5.1	5.7	10.5	3.1	5.7	5.4
Boulenophrys sanmingensis SYS a007057	3.7	3.7	3.7	3.7	3.7	3.7	4	3.7	3.7	3.7	3.7	3.7	3.7	3.7	3.7	8	8.2	6.8	2.8	4.8	6.8	6	6	3.4	6.8	7.1	4.8	4.5	7.4	5.4	5.4	5.1	5.4	5.1	4.3	4.8	6	5.7	6	5.7	7.7	4.5	5.4	4.5	5.1	11.1	6.5	6	4.8
Boulenophrys shimentaina SYS a002077	4	4	4	4	4	4	4.3	4	4	4	4	4	4	4	4	8	9.7	6.8	4.3	4.8	6.3	5.7	5.7	3.7	6.5	7.7	5.7	4.3	7.4	5.1	4.8	5.4	6.5	5.4	4.8	4.5	5.7	6.3	6.8	6.3	7.4	4.3	5.4	4.8	4.3	11.9	7.4	6.3	4.5
Boulenophrys shunhuangensis HNNU 16SH04	2	2	2	2	2	2	2.3	2	2	2	2	2	2	2	2	6	7.4	5.7	2.8	2.8	4.3	4.3	4.3	2.3	5.1	4.5	3.7	2.3	6.3	3.1	4.5	3.4	4.5	4.8	3.4	3.1	4.3	4.8	4.8	4.5	6	2.3	4	3.4	4	9.1	5.1	3.7	2.6
Boulenophrys spinata KIZ 016100	4.5	4.5	4.5	4.5	4.5	4.5	4.8	4.5	4.5	4.5	4.5	4.5	4.5	4.5	4.5	8	6.3	4.5	5.4	4.8	2.8	1.4	1.4	3.7	7.4	4.3	4.5	4.3	5.7	5.7	5.7	6	3.1	6.8	5.4	5.4	1.1	4.5	6.5	4.5	8	3.7	3.1	6	6.5	11.4	3.4	6	5.1
Boulenophrys spinata CIB LS20190801001	4.5	4.5	4.5	4.5	4.5	4.5	4.8	4.5	4.5	4.5	4.5	4.5	4.5	4.5	4.5	8	6.3	4.5	5.4	4.8	2.8	1.4	1.4	3.7	7.4	4.3	4.5	4.3	5.7	5.7	5.7	6	3.1	6.8	5.4	5.4	1.1	4.5	6.5	4.5	8	3.7	3.1	6	6.5	11.4	3.4	6	5.1
Boulenophrys tongboensis SYS a003227	4	4	4	4	4	4	4.3	4	4	4	4	4	4	4	4	8	8.5	7.4	4.3	4.3	5.4	5.1	5.1	2.6	6.5	6.5	4.8	3.4	6.8	4.5	4.5	4	5.4	5.7	4.3	5.1	4.8	5.4	6.5	5.4	6.5	3.1	4.8	4.5	5.1	10.8	6.5	5.4	3.4
Boulenophrys tuberogranulata KIZ YPX10987	1.7	1.7	1.7	1.7	1.7	1.7	2	1.7	1.7	1.7	1.7	1.7	1.7	1.7	1.7	6.3	7.1	5.7	3.1	2	4	2.8	2.8	1.4	5.4	4.8	2.8	1.4	5.7	3.4	3.7	3.7	3.7	4.5	3.1	3.4	2.8	4.5	5.1	4	6.3	2	3.7	3.1	3.7	9.9	4	3.4	2.8
Boulenophrys wugongensis SYS a004801	3.4	3.4	3.4	3.4	3.4	3.4	3.7	3.4	3.4	3.4	3.4	3.4	3.4	3.4	3.4	8	7.4	5.7	4.3	4.8	4.5	4.8	4.8	3.1	6.5	5.4	5.1	2.6	5.7	5.1	3.4	4.3	4.8	5.1	3.1	4.8	4	4.5	6.5	4	6.3	3.1	4.3	3.7	4.8	9.7	5.1	4.3	3.4
Boulenophrys wuliangshanensis SYS a003924	4.5	4.5	4.5	4.5	4.5	4.5	4.8	4.5	4.5	4.5	4.5	4.5	4.5	4.5	4.5	8	5.7	4.3	4.8	5.4	3.7	4	4	4.5	7.7	4.5	5.4	4.5	6.8	5.1	6.3	6	2.8	7.1	5.7	4.8	3.7	5.1	5.4	5.1	8.5	5.1	4.8	5.7	6.5	10.8	3.7	5.7	5.4
Boulenophrys wushanensis KIZ YPX47799	2	2	2	2	2	2	2.3	2	2	2	2	2	2	2	2	7.1	8.5	6.8	4	2.6	4.5	4.3	4.3	2.8	5.7	6.3	4.3	2.8	7.1	3.7	5.1	4.3	4.5	4.8	4	3.7	4.3	4.8	5.7	5.4	4.8	3.4	4	4	3.4	10.2	6	4.3	3.7
Boulenophrys xiangnanensis SYS a002874	3.7	3.7	3.7	3.7	3.7	3.7	4	3.7	3.7	3.7	3.7	3.7	3.7	3.7	3.7	6.5	8.8	6.3	4.5	5.1	5.4	5.4	5.4	4	4.8	6.8	6	4	7.1	4.3	5.1	4	5.1	6	4	4.5	4.8	5.4	5.4	5.7	6	4.5	5.1	4	4.5	10.8	6	3.7	4.8
Boulenophrys xianjuensis CIB XJ190503	3.7	3.7	3.7	3.7	3.7	3.7	4	3.7	3.7	3.7	3.7	3.7	3.7	3.7	3.7	7.1	7.1	6.8	3.4	4.3	5.7	5.4	5.4	2.3	6.5	5.7	4.5	4	7.1	4	5.1	2.3	4.5	4.8	3.1	4.5	5.4	5.7	5.1	6	6.8	3.4	5.1	5.1	5.7	10.2	6	6	3.7
Boulenophrys xuefengmontis SYS a007227	3.4	3.4	3.4	3.4	3.4	3.4	3.7	3.4	3.4	3.4	3.4	3.4	3.4	3.4	3.4	6.5	8.5	6	3.7	4.3	4.3	4.8	4.8	3.1	4.8	6	5.1	3.7	7.1	3.4	5.4	4.8	5.1	5.7	4.8	4.5	4.8	5.7	5.1	5.4	6.5	3.7	4.5	4.8	5.4	10.2	6	5.1	4
Boulenophrys yangmingensis SYS a002888	2.3	2.3	2.3	2.3	2.3	2.3	2.6	2.3	2.3	2.3	2.3	2.3	2.3	2.3	2.3	6.3	8	6	3.1	2.6	5.1	4	4	2	5.4	6	3.4	2.6	6.3	3.4	4.3	3.7	4.8	5.1	3.7	4	4	4.5	5.7	4.5	6.3	2.6	3.7	3.7	3.7	11.1	5.1	4	2.8
Boulenophrys yaoshanensis SYS a004878	2	2	2	2	2	2	2.3	2	2	2	2	2	2	2	2	6	6.8	5.4	3.1	3.4	4.8	4.8	4.8	2.3	5.1	5.7	4.3	2.8	6.5	2.6	4.5	3.4	4.3	4.8	3.4	3.4	4.8	3.7	4.3	4.3	5.4	2.8	4	3.4	4	10.2	5.1	4.3	3.1
Boulenophrys yezhongensis DM5580	4.3	4.3	4.3	4.3	4.3	4.3	4.5	4.3	4.3	4.3	4.3	4.3	4.3	4.3	4.3	7.1	5.7	4.3	5.7	4.5	2	0.6	0.6	4	7.7	3.4	4.3	4	5.7	6	5.4	6.3	2.3	6.5	5.7	4.8	0.9	4.8	6.8	4.3	7.7	4	2.8	5.7	6	10.5	2.6	5.1	5.4
Boulenophrys yezhongensis DM5581	4.3	4.3	4.3	4.3	4.3	4.3	4.5	4.3	4.3	4.3	4.3	4.3	4.3	4.3	4.3	7.1	5.7	4.3	5.7	4.5	2	0.6	0.6	4	7.7	3.4	4.3	4	5.7	6	5.4	6.3	2.3	6.5	5.7	4.8	0.9	4.8	6.8	4.3	7.7	4	2.8	5.7	6	10.5	2.6	5.1	5.4
Boulenophrys yingdeensis SYS a004721	3.4	3.4	3.4	3.4	3.4	3.4	3.7	3.4	3.4	3.4	3.4	3.4	3.4	3.4	3.4	6.3	8.5	6.5	4.3	4.8	5.1	5.1	5.1	3.7	5.4	6.5	5.7	3.7	7.1	4	5.1	4	4.8	5.7	3.7	4.3	4.5	5.4	5.7	5.4	5.1	4.3	4.8	4	4.5	10.8	5.7	3.7	4.5
Boulenophrys yunkaiensis SYS a004694	3.1	3.1	3.1	3.1	3.1	3.1	3.4	3.1	3.1	3.1	3.1	3.1	3.1	3.1	3.1	6.5	7.4	6.5	3.7	3.4	5.7	5.4	5.4	2.6	6	5.7	4	2.8	7.1	3.4	4.5	3.1	4.8	5.1	2.3	4.3	5.4	5.4	5.7	4.8	6.8	2.8	4.5	4	5.1	10.5	6	5.1	2.6
Boulenophrys daxuemontis DM4851	5.1	5.1	5.1	5.1	5.1	5.1	5.4	5.1	5.1	5.1	5.1	5.1	5.1	5.1	5.1	8.2	9.4	7.7	6	6.5	6.5	6.5	6.5	4.8	6.8	7.1	7.4	5.4	6.3	6.3	5.7	6.5	6.8	7.4	6	6.5	6.8	7.4	7.4	6.8	7.7	4.8	6.8	6	5.1	9.9	7.7	6.3	6.3
Boulenophrys huangniushiensis SYS a009331	3.4	3.4	3.4	3.4	3.4	3.4	3.7	3.4	3.4	3.4	3.4	3.4	3.4	3.4	3.4	7.4	7.7	6	4.3	4.3	4	4	4	3.7	5.1	5.4	4.5	3.1	5.7	4.5	4.8	4.3	4.8	5.1	4.8	4.3	3.4	4.5	5.7	5.4	6.3	3.7	4.3	3.1	3.7	10.5	5.1	4	4.5
[truncated: 44 more columns]
